# Supplementary material for: Piperlongumine overcomes osimertinib resistance via governing ubiquitination-modulated Sp1 turnover
Source: JCI Insight. 2025 Mar 24;10(6):e186165. doi: 10.1172/jci.insight.186165 (PMC11949057; doi:10.1172/jci.insight.186165)
Supplement: Supplemental table 1 [file jciinsight-10-186165-s035.xlsx]

## Sheet: Sheet1
Compound	1st	2nd	3rd	Average
Isoastragaloside II	147.292	162.378	198.411	169.36
Crocin II	135.515	149.541	182.117	155.724
Crocin	132.161	145.886	177.475	151.841																												39.24	45.82	53.63
Mequinol	134.366	152.668	167.882	151.639																												54.81
L-Hyoscyamine	129.721	147.606	162.219	146.515																												53.61	45.51	55.41
3',4'-Dihydroxyacetophenone	137.44	154.776	140.984	144.4
4-Methylesculetin	125.179	138.127	167.81	143.705
Neomangiferin	125.108	138.197	167.717	143.674																												52.08
Aloperine	124.563	137.604	166.916	143.027
Didymin	118.521	131.007	158.577	136.035
Propranolol	134.333	128.812	143.357	135.501																												43.42	23.42
Carabrone	123.841	140.02	142.236	135.366																												47.34	27.34
Methyl dihydrojasmonate	115.367	127.847	159.938	134.384																												45.21	25.21
Mogroside III	133.939	120.672	136.729	130.447																												50.98	30.98
Flavonol	113.546	125.595	151.706	130.282																												51.61	31.61
Adenosine	113.104	125.114	151.095	129.771																												51.16	31.16
Alisol A	112.144	124.067	149.766	128.659
Sinapine	119.367	132.728	121.104	124.4
Liguiritigenin-7-O-D-apiosyl-4'-O-D-glucoside	108.385	119.912	144.562	124.286
Ajmalicine	111.716	149.555	111.128	124.133
Arctiin	111.832	115.452	143.452	123.578
Helichrysetin	126.044	114.514	128.097	122.885
Myricetin	117.534	124.084	126.787	122.802
Raspberry ketone	117.454	124.003	126.698	122.718
Nystose	106.826	118.27	142.403	122.5
Tectorigenin 7-​O-​Xylosyl Glucoside	106.42	117.827	141.841	122.029
Protogracillin	124.216	113.124	126.148	121.163
Citronellal	113.515	134.17	114.853	120.846
Licochalcone B	110.695	131.29	120.532	120.839
Bixin	108.784	112.124	139.025	119.978
Isovanillic acid	104.634	115.881	139.369	119.962
Pyrogallol	125.667	115.474	118.697	119.946
Elaidic acid	103.775	114.945	138.18	118.967
Orcinol glucoside	121.378	110.875	122.995	118.416
Sterculic acid	107.454	110.663	137.082	118.4
Isosilybin	113.71	125.826	114.881	118.139
Bisabolangelone	105.666	129.41	118.897	117.991
Cauloside A	116.039	108.89	126.537	117.155
Allitol	110.012	129.815	111.456	117.094
Catalpol	111.708	118.142	120.263	116.705
Glycyrrhizic acid	112.304	124.111	113.335	116.583
Phloretin	94.9296	112.914	140.076	115.973
Neoisoliquiritin	88.1184	133.084	125.914	115.705
Theaflavin 3,3'-digallate	110.443	116.852	118.846	115.38
Glycyrrhetic acid 3-O-β-D-glucuronide	114.518	107.931	123.487	115.312
Glycycoumarin	110.181	116.584	118.552	115.106
Kaempferol 3-O-β-D-glucuronide	100.341	111.202	133.427	114.99
trans-Zeatin	107.282	126.456	108.835	114.191
Isoscopoletin	112.6	106.005	123.679	114.095
Liquiritin	113.323	106.828	122.072	114.074
Dehydroandrographolide	109.177	115.561	117.429	114.056
Skullcapflavone II	114.697	105.704	120.76	113.72
Guaiol	108.733	115.107	116.931	113.59
Daidzin	106.693	125.733	108.272	113.566
Succinic acid	112.78	106.346	121.463	113.53
Luteolin 7-O-glucuronide	102.464	137.099	100.898	113.487
Auraptene	125.915	110.958	103.347	113.407
Azaleatin	106.327	125.289	107.92	113.179
Ginsenoside Re	106.294	125.243	107.888	113.141
Oxyphyllacinol	111.612	105.326	120.161	112.366
Tetrahydrocurcumin	100.923	135.223	100.781	112.309
Isocorynoxeine	97.9794	108.628	130.157	112.255
Neohesperidin dihydrochalcone	121.381	111.417	103.864	112.221
Methyl vanillate	121.23	131.419	83.3472	111.999
Gardenoside	109.016	103.054	123.106	111.725
2,2':5',2''-Terthiophene	104.782	123.343	106.44	111.522
Taxifolin	126.165	101.3	106.31	111.259
Neoamygdalin	134.069	103.702	95.9441	111.238
8-Geranyloxypsoralen	104.151	122.61	105.833	110.865
Oleanolic Acid	105.513	114.988	111.934	110.812
Loureirin A	108.675	107.002	116.552	110.743
Phytol	96.2541	106.747	127.769	110.257
Traumatic Acid	114.853	106.173	108.856	109.961
Synephrine	96.2921	104.576	128.987	109.952
Chrysoeriol	103.03	121.228	104.757	109.672
Sesamoside	96.0305	104.252	128.562	109.615
Methyl linoleate	100.025	102.505	126.232	109.588
Amentoflavone	95.9545	110.8	120.996	109.25
Cytisinicline	102.608	120.703	104.352	109.221
Handelin	101.074	112.313	114.221	109.203
(±)-Abscisic acid	113.293	104.493	109.279	109.022
Silybin A	95.1668	105.561	126.263	108.997
Tubuloside B	140.319	96.9928	89.1055	108.806
20(S)-Ginsenoside Rg3	103.321	112.482	109.212	108.339
Piperine	95.0277	103.033	126.935	108.332
Artemitin	96.9284	129.907	96.9446	107.927
Notoginsenoside R2	104.456	114.536	104.702	107.898
Syringin	94.5372	102.438	126.139	107.705
5-Methyl-7-methoxyisoflavone	93.9485	104.234	124.578	107.587
(-)-Zuonin A	93.8896	104.169	124.495	107.518
Gentiopicroside	94.3519	102.209	125.838	107.466
Mogroside I A1	102.714	108.967	110.189	107.29
Benzyl acetate	107.507	99.5051	114.11	107.041
Chrysophanol 8-O-glucoside	103.301	113.127	103.439	106.622
Trifolirhizin	103.257	113.078	103.382	106.573
Guanosine	105.12	103.544	109.975	106.213
(-)-Camphoric acid	105.066	99.7141	113.808	106.196
Liensinine (Diperchlorate)	107.71	100.225	109.837	105.924
Regaloside C	92.6515	100.148	123.079	105.293
Coumestrol	101.971	111.506	101.968	105.148
4-Hydroxycoumarin	98.7567	115.97	100.657	105.128
Linalool oxide	101.949	111.478	101.944	105.124
Torachrysone-8-O-b-D-glucoside	98.2683	115.371	100.189	104.609
Angoroside C	98.2017	115.288	100.125	104.538
Liensinine	91.6606	106.125	115.754	104.513
(+)-Isolariciresinol	101.012	110.335	100.913	104.086
α-Terpineol	100.134	109.491	101.849	103.824
Ginsenoside Rg2	100.074	109.191	99.8814	103.049
Histamine (dihydrochloride)	98.5184	104.687	105.491	102.899
(Rac)-Byakangelicin	91.9125	114.106	102.188	102.735
i-Inositol	109.615	104.308	93.7856	102.569
Butein	110.513	102.096	94.3073	102.305
4-Methylherniarin	113.031	116.766	77.0124	102.27
Ononin	97.9184	108.245	100.579	102.248
Kaempferol 3-O-sophoroside	102.234	94.9593	109.231	102.142
Choline (bitartrate)	89.1827	99.0393	117.98	102.067
Smilagenin	88.9286	98.7624	117.628	101.773
Orientin	95.4711	111.929	97.5049	101.635
Furanodienone	95.3934	111.833	97.4304	101.552
Kaempferol	88.8058	103.008	112.269	101.361
Hydroquinidine	100.406	95.8678	107.705	101.326
6-Demethoxytangeretin	92.967	94.7533	115.922	101.214
Delphinidin (chloride)	97.7936	106.633	98.946	101.124
Madecassic acid	104.977	97.6802	99.8697	100.842
Licochalcone E	96.6428	104.859	100.893	100.798
Ethyl oleate	112.284	93.7494	95.5301	100.521
Rhamnetin	103.548	94.6968	103.247	100.497
Chlorogenic acid	100.383	93.3633	107.519	100.422
Morin	102.443	96.0985	102.28	100.274
Oleuropein	87.8085	92.1359	120.763	100.236
Norepinephrine (hydrochloride)	116.612	104.689	78.9727	100.091
Betulinic acid	108.006	99.9355	92.1032	100.015
Scutellarein	93.8505	109.936	95.9597	99.9154
Tsugaric acid A	87.1244	96.7945	115.129	99.6827
Ginsenoside Rb3	107.185	99.1276	92.1144	99.4757
Ganoderic acid B	100.031	110.874	87.3268	99.4106
β-Amyrin	106.016	79.8424	112.267	99.3751
Methyl N-methylanthranilate	91.3995	93.0309	113.632	99.3543
L-Tryptophan	95.0908	101.193	101.652	99.3117
Atractylodin	97.1759	95.8113	104.829	99.2719
Ginsenoside Rd	87.9536	94.4032	115.457	99.2711
Bardoxolone	109.516	62.4375	125.776	99.2432
Arachidonic acid	99.6147	95.2011	102.363	99.0597
Paeonol	86.5812	96.2038	114.378	99.0545
Propranolol (hydrochloride)	93.0069	108.898	95.1408	99.0153
Kinetin	107.359	94.1564	95.3575	98.9576
Isomerazin	90.8865	92.4683	112.883	98.746
Tolazoline (hydrochloride)	90.7725	92.3435	112.717	98.6109
Tectorigenin	114.713	103.193	77.7127	98.5397
Licoflavone A	102.309	104.162	88.8474	98.4397
Aminophylline	90.6111	92.1662	112.481	98.4193
Trigonelline	102.276	95.3518	97.4114	98.3465
Schisandrol B	119.192	100.06	75.3406	98.1976
Protocatechualdehyde	95.9565	94.6245	103.548	98.0431
Mulberrofuran G	87.1932	108.899	96.8687	97.6537
Notoginsenoside R1	90.0315	91.5295	111.634	97.7318
Myristicin	97.9227	103.42	91.2409	97.5278
Gastrodin	100.314	84.2415	107.548	97.3677
Fisetin	94.5793	90.3294	106.919	97.2758
Cycloastragenol	119.577	90.0802	82.0739	97.2436
Dihydrokaempferol	99.2372	93.6056	98.784	97.2089
Ganoderic acid N	120.326	88.5662	82.6779	97.1901
Herbacetin	84.9214	98.7746	107.527	97.0744
Propyl gallate	97.3432	102.776	90.6875	96.9356
β-Damascone	98.2134	91.9688	100.203	96.7952
Oxysophocarpine	107.245	110.434	72.5789	96.7528
Roburic acid	102.956	97.6872	89.2803	96.6411
Methyl nicotinate	89.0272	90.4758	110.233	96.5786
Lupenone	95.8218	91.4284	102.477	96.5758
Polygalasaponin XXXI	90.7092	106.072	92.9364	96.5724
Macelignan	96.9615	102.362	90.3309	96.5513
Parishin E	92.3282	98.3764	98.5575	96.4207
Harpagoside	99.8807	93.2972	95.2314	96.1364
Mogroside IV	93.5671	101.251	92.7238	95.8474
Luteolinidin (chloride)	95.4512	89.1134	102.956	95.8403
7-Amino-4-(trifluoromethyl)coumarin	93.3818	101.58	92.5199	95.8271
Armepavine	111.032	100.782	75.2328	95.6825
Pyrrole-2-carboxaldehyde	93.1856	100.783	92.3041	95.4243
Xylose	86.5191	114.457	85.2754	95.4172
Danshensu	91.3212	97.3424	97.4297	95.3644
Skimmin	94.8712	88.6113	102.42	95.3008
Lotusine (hydroxide)	87.9415	89.2343	108.582	95.2525
Vaccarin	102.383	94.2555	88.8968	95.1786
Mogroside II-A2	108.729	100.91	75.6978	95.112
Dihydrocurcumin	96.3255	90.3885	98.2847	94.9996
(-)-Oxypeucedanin hydrate	111.817	97.0234	76.0993	94.98
Tetradehydropodophyllotoxin	100.159	95.0648	89.5752	94.9328
Methylnissolin	102.315	90.1258	91.8096	94.75
Echinacoside	102.006	94.762	86.8263	94.5313
L-Chicoric Acid	93.9976	87.8581	101.612	94.4891
Delphinidin 3-glucoside (chloride)	96.2612	91.2837	95.5298	94.3582
Baicalein	85.5834	113.123	84.3586	94.3549
Rubusoside	105.102	85.9245	92.0185	94.3485
Astilbin	118.579	84.5286	79.8492	94.3191
Cholic acid	94.2236	104.532	83.4292	94.0617
Mauritianin	93.4136	87.3739	101.092	93.9599
Gallic acid (hydrate)	95.9944	96.7512	88.8558	93.8671
Ginsenoside Rf	91.6795	90.4616	99.2229	93.788
Byakangelicol	96.2354	100.17	84.7718	93.7258
(+)-Kavain	94.1247	99.2887	87.6882	93.7005
Phthalic acid	91.6269	98.8818	90.5859	93.6982
18α-Glycyrrhetinic acid	92.9968	86.9953	100.686	93.5593
Hederagenin	107.885	99.7178	73.0796	93.5607
Carvacrol	86.4405	87.5851	106.389	93.4716
Gomisin N	96.9314	90.7604	92.5475	93.4131
7beta-Hydroxylathyrol	98.7284	98.2841	83.1788	93.3971
Blinin	94.5221	88.7344	96.4189	93.2251
Asperosaponin VI	84.5838	111.71	83.3792	93.2242
N-Methylcytisine	90.4368	86.6884	102.289	93.1381
6''-O-Acetylglycitin	107.393	90.8615	81.0757	93.1099
(-)-(S)-Equol	108.791	90.0659	80.4513	93.1028
Dimethyl trisulfide	86.1018	87.2208	105.904	93.0754
(+)-Afzelechin	91.0492	98.1804	89.9512	93.0603
Nuciferine	86.2013	82.7884	109.547	92.8455
Afzelin	95.0736	88.785	94.6707	92.8431
Riboflavin	112.032	94.4894	71.4947	92.6721
Pachymic acid	96.7342	96.0769	85.1114	92.6408
Stevioside	91.9702	86.1102	99.7363	92.6056
Gypenoside XVII	86.9352	101.44	89.3156	92.5635
Loganin	91.8164	86.0187	99.6386	92.4912
cis-Isolimonenol	91.8224	85.9842	99.6016	92.4694
Citric acid	80.8747	89.9833	106.479	92.4456
Cistanoside A	109.231	88.9284	79.1065	92.4219
Liquiritigenin	94.8048	91.2676	90.7776	92.2833
Cornuside	82.4709	87.7198	106.563	92.2514
Berbamine	86.2628	94.1916	95.9644	92.1396
Kakkalide	95.4615	89.4989	91.2095	92.0566
Tubuloside A	93.1752	89.3656	92.7861	91.7756
Crocetin (disodium)	93.5206	89.1468	92.5171	91.7282
(Z)-Ligustilide	101.705	83.4496	89.7036	91.6195
Parishin B	106.136	96.6844	71.9822	91.601
Acacetin	80.1515	83.1775	110.081	91.1365
Neosmitilbin	88.9768	87.8311	96.4656	91.0912
Breviscapine	100.516	82.6058	90.0974	91.0729
Madecassoside	90.1364	107.757	75.0168	90.97
Soyasaponin Bb	99.2554	81.6552	91.5365	90.8157
Rebaudioside B	90.0232	84.4317	97.9352	90.7967
(20S)-Protopanaxadiol	95.6976	90.8428	85.3433	90.6279
Crocetin monomethyl ester	96.8078	89.8445	85.1616	90.6046
Isosinensetin	87.5658	94.5412	89.6499	90.5856
3-Furaldehyde	93.0957	79.2333	99.4184	90.5825
Glycocholic acid	92.2508	88.1524	91.1445	90.5159
Liquiritin apioside	79.1765	88.1314	104.127	90.4784
Quercitrin	92.1536	88.0798	91.0383	90.4239
3,5-O-Dicaffeoylquinic acid	85.3311	92.9021	93.0179	90.417
Maltitol	87.9318	86.814	95.3996	90.0485
Aucubin	100.205	102.704	67.1562	90.0216
Imperatorin	81.7239	107.648	80.5777	89.9832
(-​)​-Maackiain	99.5342	81.8598	88.2296	89.8745
Liquiritigenin-7-O-β-D-glucopyranosyl-(1→2)-β-D-apiofuranoside	89.4409	86.7522	93.3409	89.8447
Daidzein	92.3664	94.7298	82.1854	89.7605
Catechin	94.2305	89.8284	84.8925	89.6505
Berberine (chloride hydrate)	87.9427	94.3776	86.5369	89.6191
Nonacosane	81.389	107.172	80.2489	89.6034
Angelic acid	107.859	91.2297	69.2485	89.4456
Ganoderic acid A	89.1637	99.0203	80.0419	89.4086
Mogroside IIe	95.0855	78.6115	94.2947	89.3306
Punicalagin	82.9315	83.7367	101.269	89.3124
Ferulic acid (sodium)	89.7613	94.493	83.5177	89.2573
Coniferaldehyde	85.4198	91.3296	90.8201	89.1898
Quercetin (dihydrate)	91.6024	78.2056	97.7446	89.1842
Bergapten	88.1669	87.0428	91.5753	88.9283
Glycitin	90.5876	86.8588	89.3259	88.9241
(20R)-Protopanaxadiol	102.042	86.6924	77.8205	88.8517
Homoplantaginin	88.8039	86.2226	91.4746	88.8337
Formononetin	87.8284	82.5394	95.9048	88.7575
Licoricesaponin G2	85.6724	109.479	70.7757	88.6425
Pseudoginsenoside RT5	91.3268	97.9018	76.1446	88.4577
Flopropione	86.1376	85.0677	93.5652	88.2568
Tiliroside	89.858	84.2892	90.4892	88.2121
Fructose	89.8196	86.2588	88.4861	88.1882
Purpurin	87.4839	93.6629	83.3477	88.1648
Stearyl glycyrrhetinate	101.718	93.3584	69.0531	88.0433
Dehydrotumulosic acid	92.4992	88.3476	83.1739	88.0069
Beta-Eudesmol	86.0204	89.7495	88.2048	87.9916
Notoginsenoside Fa	101.876	85.2902	76.7295	87.9652
Siamenoside I	85.7008	84.6424	93.124	87.8224
Hyperoside	85.1788	95.6088	82.6388	87.8088
trans-Vaccenic acid	89.3178	85.9484	88.0096	87.7586
Tetrahydropalmatine	78.6668	83.0734	100.388	87.376
Casticin	84.2346	80.2964	97.0344	87.1885
Myricitrin	97.3325	80.2527	83.1223	86.9025
Isoeugenol acetate	100.227	92.2067	68.0419	86.8253
Quercetin	88.7324	85.4878	86.1884	86.8029
Ethyl ferulate	104.418	88.5458	67.3966	86.7867
Citronellyl acetate	84.4532	89.5308	86.3184	86.7675
Ganoderenic acid A	86.4647	84.2633	89.4181	86.7154
Hesperetin	99.7508	92.6088	68.3957	86.9184
Deacetylasperulosidic Acid	82.9688	88.8276	88.075	86.6238
Monocrotaline	101.847	83.5485	74.3657	86.5872
Nerolidol	76.2945	78.6645	104.598	86.5189
Benzylacetone	80.5695	81.1385	97.8141	86.5074
D-Pantothenic acid (hemicalcium salt)	85.7736	84.7134	88.9778	86.4883
Catharanthine (Tartrate)	90.7022	87.6416	81.0704	86.4714
Methoxsalen	87.9956	84.8368	86.4916	86.4413
Solanesol	75.6174	84.3166	99.2796	86.4045
Curcumenol	99.7779	83.8451	75.6004	86.4078
Methyl linolenate	83.6308	80.6954	94.6827	86.3363
Levistolide A	88.4712	76.0458	94.2374	86.2515
Protopine	79.9725	90.1515	88.2625	86.1288
4-Phenyl-7,8-dihydroxycoumarin	75.3645	83.9775	98.8515	86.0645
Apocynin	88.1976	75.8564	93.9312	85.9951
Kavain	99.0897	83.3793	75.2304	85.8998
Isoliquiritigenin	89.8964	86.3192	81.4076	85.8744
Jujuboside A	90.5122	85.2421	80.9474	85.5672
Choerospondin	91.5248	81.1249	83.8899	85.5132
Neoliquiritin	94.0588	77.864	84.5125	85.4784
Macranthoidin A	86.7074	81.5732	87.9629	85.4145
Isoferulic acid	91.1249	80.8937	83.6474	85.222
Folic acid	88.1528	87.7388	79.6618	85.1845
5-O-Methylvisammioside	86.5167	83.7246	84.9327	85.058
Mulberroside C	88.8596	85.5108	80.7041	85.0248
Adenine	86.4296	83.6188	84.7792	84.9425
Isoquercetin	95.0228	80.0606	79.6586	84.914
N-Methylbenzylamine	84.1174	83.1014	87.1803	84.7997
Niacin	85.8932	80.8711	87.3101	84.6915
Bevirimat	81.0308	86.8516	85.9044	84.5956
(-)-Fucose	96.6144	82.4592	74.5182	84.5306
Engeletin	82.1825	88.3909	82.946	84.5065
Zingerone	92.3807	76.9491	83.6626	84.3308
Ginsenoside F5	82.3338	81.3654	89.6896	84.4629
Arjunolic acid	84.2812	82.4629	86.5809	84.4417
DEHP	96.3591	82.2608	74.3628	84.3276
3,5,7,3′,4′-Pentamethoxyflavone	90.8256	85.1234	76.9949	84.3146
Salicin	101.132	85.983	65.6282	84.2478
Folinic acid	75.7562	105.805	71.0566	84.206
Verbascoside	87.8512	84.6933	79.9932	84.1792
Xanthotoxol	78.5765	78.9373	94.8863	84.1334
Pogostone	96.7032	81.7258	73.9454	84.1248
Inosine	81.9913	81.0321	89.3403	84.1212
Azulene	99.8424	80.2993	72.0743	84.072
Chalcone	81.8199	79.4595	90.6357	83.9717
7-Hydroxy-4H-chromen-4-one	90.0768	102.294	59.3591	83.9101
Caffeic acid	89.5865	79.5295	82.4862	83.8674
(E/Z)-Polydatin	96.6147	90.4734	64.4359	83.8413
Ammonium glycyrrhizinate	83.5441	81.8502	86.1768	83.857
Ginsenoside Rg1	114.631	72.6106	64.2372	83.8263
Spiramycin	93.9215	77.7616	79.7285	83.8039
(-)-Epigallocatechin	96.2592	81.4188	73.7067	83.7949
7-Hydroxy-4-methyl-8-nitrocoumarin	84.9252	89.2149	77.1998	83.78
Mulberroside A	84.6836	96.6348	69.8364	83.7183
Allomatrine	89.8004	86.2412	74.6938	83.5785
D-​Arabinose	90.6788	82.1873	77.8051	83.5571
α-Angelica lactone	94.5114	76.5242	79.1753	83.4036
Ursonic acid	83.7046	85.3068	81.1646	83.392
Cyclogalegenin	95.7348	88.7848	65.0164	83.1787
Tylosin	82.1112	87.2754	80.1232	83.1699
Nardosinone	90.9695	75.6075	82.4151	82.9974
Chrysene	81.6098	77.1782	90.1522	82.9801
Praeruptorin C	80.1361	90.5661	77.5961	82.7661
Diacerein	90.6263	75.3579	82.1799	82.7214
(-)-α-Pinene	82.0062	81.0466	84.8893	82.6474
Chebulic acid	62.7766	124.499	60.3312	82.5355
D-Glucuronic acid	95.5782	88.3202	63.5952	82.4979
Neohesperidin	79.0016	84.7832	83.6317	82.4722
Parishin	81.3155	86.3041	79.2747	82.2981
rel-(8R,8'R)-Dimethyl-(7S,7'R)-bis(3,4-methylenedioxyphenyl)tetrahydro-furan	74.6564	97.6128	73.6523	81.9738
Chicoric acid	84.3157	83.014	78.5333	81.9543
Paclitaxel	77.6136	91.8425	76.3215	81.9259
trans-Cinnamic acid	79.1239	76.7292	89.6457	81.8329
8-Hydroxybergapten	74.4663	97.3426	73.4664	81.7584
10-Gingerol	81.1445	86.6295	77.4485	81.7408
Myristoleic acid	77.0176	96.0794	71.9012	81.6661
Hydroxysafflor yellow A	82.7169	80.7762	80.7993	81.4308
Azelaic acid	92.9972	73.4452	77.7434	81.3953
Grosvenorine	81.3601	80.0343	82.7541	81.3828
Monoolein	100.537	55.7814	87.6592	81.3257
Ginsenoside Rh2	81.5401	82.9633	79.0001	81.1678
(R)-Sulforaphane	72.5328	97.3822	73.4668	81.1273
Digoxigenin	88.6128	50.7484	103.822	81.0609
Myrislignan	84.9845	71.2386	86.7395	80.9875
Isomucronulatol	96.7809	82.5891	63.2864	80.8855
Panaxatriol	78.1611	75.8817	88.5698	80.8709
Vanillyl alcohol	73.5672	96.0654	72.5851	80.7392
Dihydrokavain	87.9114	73.3772	80.3408	80.5431
1-Hexadecanol	78.9238	74.911	87.7195	80.5181
Estradiol	81.0738	85.7088	74.6194	80.4673
Berberine (sulfate)	85.5181	76.1747	79.5337	80.4088
11-Oxomogroside IIa	85.4921	76.1582	79.5196	80.39
Senkyunolide A	80.3864	79.2252	81.4784	80.3633
20(R)-Ginsenoside Rh2	70.3116	94.3703	76.3868	80.3562
Mogroside I E1	78.1205	77.2646	85.3921	80.2591
Diphyllin	94.7252	35.2936	110.622	80.2137
Genistein	80.2499	79.1117	81.2999	80.2205
12-O-Methylcarnosic acid	92.0116	85.9321	62.5208	80.1548
Estragole	81.8186	78.9917	79.5042	80.1048
Vanillic acid	80.6068	76.3135	83.0715	79.9973
Oxypeucedanin	90.8202	77.9356	70.9968	79.9175
Licoflavone C	57.0838	99.6248	82.7875	79.832
Glabrone	72.8745	71.0556	95.4712	79.8004
Schaftoside	85.5186	83.0232	70.6937	79.7452
Decursin	82.1237	78.0372	79.0867	79.7492
Gossypin	76.9244	74.7932	87.1877	79.6351
Ginsenoside F1	79.0176	78.1358	81.6765	79.61
trans-4-Hydroxycyclohexanecarboxylic acid	74.6985	74.6907	89.2391	79.5428
Soyasaponin Ab	94.8828	81.1084	62.2649	79.4187
Zearalenone	90.0321	77.3258	70.5135	79.2905
Nerol	85.3124	80.3803	72.1569	79.2832
Apigenin	90.7192	85.0092	61.7016	79.1433
Pinoresinol	89.5116	67.5645	80.2722	79.1161
Poricoic acid A	86.0187	72.0431	79.1003	79.054
Sinensetin	74.2252	74.2005	88.5867	79.0041
2-Pentylfuran	73.4592	82.8788	80.4186	78.9189
Methyl Paraben	77.7732	86.5588	72.3804	78.9041
(-)-Epigallocatechin Gallate	76.0446	74.0198	86.2044	78.7563
Curculigoside	78.1205	77.2646	80.6718	78.6856
Hordenine	93.8949	80.338	61.7332	78.6554
Flavone	78.1051	83.1866	74.5743	78.622
3',​4',​5',​5,​7-​Pentamethoxyflavone	78.0338	83.1728	74.5534	78.5867
Veratramine	68.1319	80.4771	87.0306	78.5465
Maltohexaose	62.0522	111.451	61.8484	78.4506
Picroside II	81.9318	86.0922	67.2281	78.4174
Kaempferitrin	72.8399	62.4627	99.8485	78.3837
Meranzin	84.3152	79.5166	71.2698	78.3672
Mogroside IV-A	78.4481	77.6139	78.9311	78.331
Dihydroferulic acid	82.9981	74.1073	77.7145	78.2733
6-Hydroxy-4-methylcoumarin	80.6121	79.0774	75.1073	78.2656
Hygric acid	85.0685	71.3005	78.4095	78.2595
Negletein	84.4588	95.0861	55.0336	78.1928
Boldine	79.9122	80.6961	73.8474	78.1519
Lignoceric acid	88.6224	76.1494	69.5965	78.1228
Batatasin III	77.9276	80.6319	75.6444	78.068
Safranal	84.8148	71.139	78.2572	78.0703
D-Pantothenic acid	81.1158	78.4829	74.5423	78.047
Dihydroconiferyl alcohol	78.3153	74.3704	81.2645	77.9834
Robinin	77.3427	76.6985	79.9355	77.9922
Lobetyolin	76.1228	72.4477	85.0764	77.8823
4'-Methoxypuerarin	81.5932	77.0084	74.9674	77.8563
Tigogenin	82.4124	73.6481	77.3103	77.7903
Obtusifolin	82.4157	73.6281	77.2927	77.7788
Calycosin	78.4328	74.7323	80.0369	77.734
Medicarpin	77.7929	77.0692	78.0819	77.648
Petroselinic acid	74.9324	73.0405	84.9614	77.6448
Thymol	74.2182	79.9664	78.3458	77.5101
Veratridine	71.1604	92.4768	68.9864	77.5412
Kukoamine A	70.6674	91.9477	69.7439	77.453
Elemicin	76.7191	76.1765	79.3026	77.3994
Isopimpinellin	76.2136	79.296	76.4832	77.3309
5,​7,​4'-​Trimethoxyflavone	94.1729	75.2605	62.5183	77.3172
Violanthin	83.8872	70.4376	77.607	77.3106
N-Methylnicotinamide	74.9901	74.2178	82.1991	77.1357
Vicenin 3	104.431	67.6452	59.1679	77.0813
Piperonylic acid	74.9173	74.1409	82.1248	77.061
Isoformononetin	77.9417	78.7335	74.4701	77.0484
Asperuloside	78.5588	88.1526	64.0176	76.9097
Vincamine	70.1876	91.2662	69.2738	76.9092
Alisol F	68.6204	92.1633	69.6984	76.8274
Ginkgolide K	76.9183	76.3959	77.0203	76.7782
Ginsenoside Rh1	70.0602	91.0854	69.1489	76.7648
Astragaloside III	78.6179	72.1382	79.3718	76.7093
Magnolol	70.5124	82.7112	76.8711	76.6982
Roemerine	78.2644	69.0024	82.8061	76.691
Wedelolactone	81.2313	72.5699	76.3615	76.7209
(-)-Epiafzelechin	93.1119	74.9855	61.7016	76.5997
L-Ascorbic acid	72.1715	71.9153	85.5479	76.5449
Gibberellic acid	72.2105	71.8427	85.4508	76.5013
Sophocarpine (monohydrate)	81.1604	81.3588	66.4893	76.3362
Hastatoside	77.0523	80.4253	71.4657	76.3144
Naringin	75.5179	75.178	78.0927	76.2629
5-Hydroxyferulic acid	75.1737	80.6107	72.4141	76.0662
(±)-Catechin	66.8374	74.6706	87.0424	76.1835
Vinburnine	72.5132	70.0348	85.735	76.0943
Nicotinamide N-oxide	90.5205	77.7099	59.9171	76.0492
23-Hydroxybetulinic acid	67.8172	91.1896	68.9971	76.0013
Quillaic acid	66.2552	64.0278	97.3842	75.8891
Allantoin	81.4864	77.0718	68.7823	75.7802
Dehydroabietic acid	77.6868	71.2052	78.4128	75.7683
Betulonic acid	86.5168	81.7968	58.8766	75.7301
Ginkgolide A	69.4281	90.1872	67.5191	75.7115
Dihydromyricetin	84.9845	71.2385	70.8798	75.7009
Nicotiflorin	93.0766	72.2314	61.6682	75.6587
Kuromanin (chloride)	76.6964	76.0232	74.1361	75.6186
Sclareolide	86.2268	81.5668	58.6764	75.49
Dauricine	73.8172	78.8737	73.6464	75.4458
[10]-Shogaol	76.2528	62.1836	87.7792	75.4052
Pentacosane	75.4512	72.8414	77.8244	75.3723
Tylosin (phosphate)	81.4092	68.6286	75.9247	75.3208
Phyllanthin	89.5437	76.9446	59.3914	75.2932
Atractylenolide III	67.1662	90.2546	68.3192	75.2467
Cedrol	74.7136	79.5696	71.4848	75.256
(+)-Columbianetin	79.4218	71.1641	75.1244	75.2368
Flavokawain A	69.0294	81.1962	75.3126	75.1794
Aurantio-obtusin β-D-glucoside	88.1476	58.0832	79.3582	75.1963
Sesamin	84.6735	85.6454	55.1985	75.1725
Wogonin	68.6392	89.0676	67.7566	75.1545
Menthyl acetate	90.9352	101.365	32.9032	75.0679
Octopamine (hydrochloride)	66.9196	90.0248	68.1561	75.0335
Mogroside III-E	81.0575	68.3719	75.6859	75.0384
Guaiacol	70.8332	70.4447	83.5914	74.9564
Calycosin-7-O-β-D-glucoside	76.8012	70.3731	77.5691	74.9145
Ganoderic acid I	72.1934	70.6301	81.9003	74.9079
Tangeretin	76.6308	73.9776	74.0688	74.8924
Honokiol	58.1211	96.4324	69.5843	74.7126
cis-​Jasmone	78.7575	70.6174	74.6436	74.6728
Crotonoside	73.8298	84.2598	64.9495	74.3464
Rebaudioside C	78.3127	70.2985	74.3626	74.3246
Fucoxanthin	78.2333	70.1832	74.2629	74.2265
3-Dehydrotrametenolic acid	74.0814	70.6877	77.8396	74.2029
Pinoresinol Diglucoside	70.1955	69.7456	82.6617	74.2009
Methyl 3,4,5-trimethoxybenzoate	78.1205	70.0931	74.1819	74.1318
Eupatilin	67.6623	87.6804	66.7995	74.0474
4,4'-Dimethoxychalcone	73.9169	71.4705	76.2205	73.8693
Benzyl benzoate	74.2251	75.091	71.711	73.6757
Puerarin	89.1531	67.1858	64.7374	73.6921
Beiwutine	84.3114	79.7604	57.0891	73.7203
β-Elemonic acid	59.9314	104.111	56.928	73.6568
7-epi-Taxol	68.6171	73.1272	79.1649	73.6364
DL-Dopa	86.3265	77.9157	56.4714	73.5712
Cassiaside C	86.3244	77.9157	56.4697	73.5699
7,4'-Dihydroxyflavone	79.2095	67.0229	74.4313	73.5546
Squalene	74.4174	74.2897	71.7059	73.471
Rhamnose (monohydrate)	70.5998	69.2278	80.1193	73.3156
Methyl gallate	70.1438	75.7466	73.7116	73.2007
3-Hydroxycoumarin	78.6635	66.6243	74.0606	73.1161
Zerumbone	74.3398	71.8781	72.975	73.0643
Prunetin	67.4176	85.2818	65.9712	72.8902
Isovitexin	76.5821	68.8253	73.0662	72.8245
Demethylsuberosin	63.9058	71.4873	82.9888	72.794
Pomolic acid	69.4184	80.4689	68.3808	72.756
Polyporenic acid C	54.9189	103.184	59.9301	72.6776
D-Sorbitol	85.2301	77.5223	55.4577	72.7367
Galangin	70.0556	78.6625	69.0672	72.5951
Narirutin	66.2797	85.7474	65.4606	72.4959
Crocetin (meglumine)	80.2191	67.8143	68.7692	72.2675
Nicotinamide	70.6039	71.0937	75.0618	72.2531
Genipin 1-β-D-gentiobioside	71.6777	70.9939	73.6793	72.117
Germacrone	86.8285	97.2585	31.6981	71.9284
Soyasaponin Ba	70.9224	71.3577	73.4641	71.9147
2-(Hydroxymethyl)anthraquinone	62.0947	73.8923	79.6604	71.8825
Falcarindiol	73.1192	65.4548	77.0434	71.8725
Hesperidin	69.0062	67.8256	78.3383	71.7234
Pellitorine	56.1549	96.9724	61.6381	71.5885
8-Gingerol	69.7231	78.5905	66.8293	71.7143
Levomenol	47.4418	124.744	42.7962	71.6606
Prunin	68.9315	67.7572	78.2544	71.6477
Beta-asarone	75.0253	67.5496	71.9432	71.506
Genipin	71.0498	70.3824	72.9979	71.4767
4'-Hydroxychalcone	68.5995	67.4756	77.8838	71.3196
Perillartine	67.7514	67.0648	79.0957	71.304
p-Hydroxycinnamic acid	74.4784	69.2199	70.2028	71.3004
Harmane	63.5152	85.4446	64.8492	71.2697
Reynoutrin	57.4285	93.6697	62.6565	71.2516
(-)-Isocorypalmine	65.2308	84.1953	64.3947	71.2736
Biochanin A	68.4003	67.2922	77.6618	71.1181
2,5-Dimethylpyrazine	74.5158	67.1612	71.6018	71.0929
Dimethyl phthalate	74.5241	67.1217	71.5671	71.071
Monensin B	44.5104	92.1154	76.5479	71.0579
Pyridoxine (hydrochloride)	69.9578	69.3199	71.8127	70.3635
Ginkgolic acid C17:1	67.3628	72.8746	70.5576	70.265
Corosolic acid	66.8325	66.0524	77.7497	70.2115
Rosavin	58.2568	99.7872	52.3242	70.1227
Isoquercitrin	67.6828	67.1056	74.7456	69.8447
Dihydrocapsaicin	73.2285	74.3038	61.7459	69.7594
Morroniside	66.9229	65.9922	76.0804	69.6652
1,4-Dicaffeoylquinic acid	61.1199	68.4591	79.1323	69.5704
Vinpocetine	75.4764	57.6571	75.5568	69.5634
Cinnamoylglycine	66.6364	72.1698	69.7827	69.5296
Licochalcone C	65.2768	74.7764	68.5281	69.5271
Ecliptasaponin A	71.5273	69.9124	66.9926	69.4774
4',7-Dimethoxyisoflavone	60.8188	89.5199	58.0656	69.4681
(+)-Longifolene	70.5258	63.685	74.1746	69.4618
Estriol	69.9578	70.5559	67.8173	69.4437
Ginsenoside Rg5	70.0624	70.5673	67.5224	69.384
Patchouli alcohol	71.9115	57.4593	78.3554	69.2421
Ketoisophorone	69.7394	70.3743	67.5312	69.215
Dihydrojasmone	66.2108	71.7635	69.306	69.0934
Adenosine monophosphate	67.0021	74.8661	65.1906	69.0196
Coumarin	61.4104	82.5873	62.7878	68.9285
Astragaloside I	68.6304	68.139	69.6998	68.8231
Retusin	69.8436	63.192	73.3748	68.8035
Ethyl Caffeate	64.5243	73.8648	67.8146	68.7346
Neferine	71.3133	73.5606	61.1288	68.6676
Lactate	67.8752	66.8301	71.1702	68.6252
(-)-Asarinin	65.8937	65.0864	74.8597	68.6133
Gramine	66.0574	63.7702	75.7652	68.5309
β-Amyrin acetate	69.5415	62.9836	73.0364	68.5205
N-Methylnuciferine	64.2912	73.5781	67.5909	68.4867
Suberosin	50.5524	109.302	45.5366	68.4635
Ethyl Vanillate	67.5678	65.0722	72.6171	68.419
3-O-Methylquercetin	86.0806	62.5745	56.282	68.3124
Vindoline	64.3223	71.5565	69.0129	68.2972
D-arabinose	60.1378	81.7574	62.1888	68.028
Cirsiliol	69.0118	71.6988	63.9568	68.2225
4,5-Dicaffeoylquinic acid	63.9582	73.1685	67.2714	68.1327
Psoralen	71.2301	64.2412	69.0324	68.1679
m-Tolualdehyde	60.4126	81.9518	62.0816	68.1487
Ginsenoside Rk3	65.2961	64.5608	74.1916	68.0162
Linalyl acetate	81.1891	91.6191	30.8323	67.8802
Deoxylapachol	30.1721	93.4948	79.2636	67.6435
Echinatin	65.6018	65.0868	72.6236	67.7707
Lupiwighteone	70.3168	56.3859	76.4564	67.7197
Dihydrosanguinarine	61.5212	86.1445	55.1972	67.621
Tulipalin A	63.4391	71.3594	67.9993	67.5993
Geniposidic acid	68.5474	66.3453	67.8968	67.5965
Crustecdysone	78.2916	66.356	57.6623	67.4366
Ginkgolic Acid (C13:0)	64.6174	67.9082	69.9449	67.4902
Salicylic acid	69.0245	59.5878	73.3337	67.3153
4',5-Dihydroxyflavone	68.0328	65.8266	67.4204	67.0933
Lonicerin	59.1237	80.8321	61.1952	67.0503
Isomogroside V	69.4125	62.9573	67.9024	66.7574
Caffeic acid phenethyl ester	69.8134	67.7067	62.5056	66.6752
Limonin	63.9806	61.9795	73.8441	66.6014
Isoxanthohumol	78.1773	68.0782	53.274	66.5098
Cysteamine (hydrochloride)	67.2659	69.8686	62.2299	66.4548
Indole-3-carboxylic acid	65.6398	69.5293	63.0998	66.0896
Isoliquiritin apioside	64.4464	64.5021	69.1423	66.0303
alpha-Asarone	62.8158	66.3468	68.5392	65.9006
(20R)-Ginsenoside Rh1	65.1244	65.7014	66.6284	65.8181
Mogroside V	71.5065	65.3911	60.104	65.6672
Licarin B	83.2158	79.3973	34.1166	65.5766
Pentagalloylglucose	53.9262	92.6799	49.7544	65.4535
Licraside	58.2312	78.3496	59.7235	65.4348
3'-Hydroxypuerarin	66.8218	60.9924	67.9889	65.2677
Isochlorogenic acid A	61.2387	69.8236	64.6624	65.2416
Veratric acid	67.5415	61.3935	66.5264	65.1538
Sinomenine hydrochloride	67.5463	61.3906	66.5237	65.1535
Licochalcone D	57.7132	73.9646	62.9278	64.8685
Atropine	65.4988	66.8491	61.976	64.7746
Octyl acetate	66.0182	66.7154	61.4505	64.728
(-​)​-​α-​Terpineol	65.2076	66.607	61.5945	64.4697
Isorhamnetin	55.3321	66.5289	71.4046	64.4219
Quinizarin	59.2666	71.8546	60.8767	63.9993
Oxyresveratrol	67.3445	58.3685	66.3761	64.0297
Manninotriose	69.6192	63.0378	59.369	64.0087
Arecaidine	63.2104	64.0504	64.5158	63.9255
Raspberry ketone glucoside	63.5356	67.0716	61.087	63.8981
Quercetagitrin	63.1292	67.5688	60.2499	63.6493
Dehydropachymic acid	63.4665	66.9915	61.0024	63.8201
Epimedin A	62.8102	65.6144	62.8633	63.7626
Tussilagone	58.5525	74.7455	57.8737	63.7239
Syringaldehyde	63.5169	67.1666	59.8138	63.4991
Meisoindigo	65.5316	67.6196	56.1919	63.1144
Trans-​2-​Hexenal	49.6158	86.1831	53.5425	63.1138
Guaijaverin	60.4538	65.8626	62.8582	63.0582
Benzoic acid	65.6645	57.1355	66.2882	63.0294
Ferulic acid	60.2663	60.1344	68.5706	62.9904
Scopolin	58.8411	66.874	62.3621	62.6924
L-Perillaldehyde	58.7856	66.8062	62.3089	62.6336
Scutellarin	71.0251	61.0672	55.3431	62.4785
Oroxin A	57.6138	66.3795	62.8712	62.2882
5-O-Demethylnobiletin	44.6128	92.8819	48.7012	62.0653
Gamma-Linolenic acid	61.7437	65.7818	59.2037	62.2431
Rosmarinic acid	63.7679	58.2997	63.8032	61.9569
Danthron	53.2613	84.3229	47.9233	61.8358
Isoorientin	70.6242	70.2344	44.3943	61.751
Nootkatone	57.7089	65.4847	61.2759	61.4898
Oxypeucedanin hydrate	68.868	68.3968	47.0389	61.4346
18β-Glycyrrhetinic acid	62.2865	64.1745	57.7679	61.4096
Specneuzhenide	60.0238	59.7204	63.7927	61.179
Octanoic acid	57.7312	64.7448	60.9103	61.1288
Poncirin	61.1624	59.7268	62.8356	61.2416
Atractylenolide I	61.6052	57.5588	64.1824	61.1155
p-Coumaric acid	62.7324	57.7652	63.0373	61.1783
(5R,6E)-5-Hydroxy-1,7-diphenyl-6-hepten-3-one	62.5203	60.7785	59.9963	61.0984
1-Linoleoyl Glycerol	60.1137	62.3714	60.5394	61.0082
Leonurine (hydrochloride)	57.1165	64.8295	60.7549	60.9003
(E)-Cardamonin	51.0216	71.7624	59.6374	60.8071
Isolongifolene	59.9403	62.0166	60.3354	60.7641
Cauloside C	56.9652	64.5196	60.5624	60.6824
3,​5,​6,​7,​8,​3',​4'-​Heptemthoxyflavone	36.2576	116.862	28.5312	60.5501
Emodin	53.6572	72.2716	55.3452	60.4247
3-O-Methylgalangin	63.1905	60.9596	56.6708	60.2736
Sanggenon D	68.7122	66.492	45.4192	60.2078
Irisolidone	51.5179	62.3611	66.7482	60.2091
Aristolone	56.4213	63.8199	60.0405	60.0939
Eriodictyol	56.3413	63.8999	60.0885	60.1099
Rebaudioside A	56.4213	63.8199	60.8405	60.3606
Noricaritin	53.0129	69.5286	57.7775	60.1063
Sinomenine	60.8279	59.7114	59.6933	60.0775
[8]-Shogaol	59.1326	61.1459	59.6665	59.9817
Nodakenetin	57.4367	62.8634	59.5104	59.9368
Ombuin	44.3452	97.1539	38.2224	59.9072
(-)-Gallocatechin	51.2371	62.0539	66.4054	59.8988
6'''-Feruloylspinosin	61.359	59.4905	58.8819	59.9105
Octahydrocurcumin	55.0102	69.7084	54.3982	59.7056
(S)-(−)-Perillyl alcohol	58.9034	58.9342	61.1208	59.6528
Pachypodol	41.5172	102.602	34.824	59.6476
Rutin	52.4128	70.6424	54.1788	59.078
Methyl stearate	57.8228	59.9428	59.3588	59.0415
Isoginkgetin	68.0376	42.0012	66.6912	58.91
(E)-Ferulic acid	56.4638	61.7936	58.3896	58.8823
(-)-Cedrene	59.4041	58.4876	58.3971	58.7629
Dehydroandrographolide succinate	56.3042	61.6304	58.2107	58.7151
Methyl Eugenol	63.6188	61.1736	50.8351	58.5425
Ganoderic acid F	43.2328	95.336	36.9936	58.5208
Neoglycyrol	59.3332	45.3406	70.9518	58.5419
Muscone	39.6344	99.1322	35.9174	58.228
Salicyl alcohol	55.4429	66.1299	53.2524	58.2751
Colchicine	65.2128	31.7236	77.5553	58.1639
Reserpine	50.4244	65.301	58.3861	58.0372
Vinblastine (sulfate)	65.4315	30.9928	77.7648	58.063
1-Monomyristin	64.6192	65.1592	44.2466	58.0083
Meloside A	55.4157	58.0727	60.4481	57.9788
Pectolinarin	58.5251	61.4814	53.5784	57.8616
Neoline	56.3352	58.9552	58.0992	57.7965
α-Linolenic acid	61.2609	57.2021	54.8706	57.7779
Neochlorogenic acid	62.7115	56.0177	53.8938	57.541
20(R)-Ginsenoside Rg2	64.0156	46.4458	61.8672	57.4429
1-Heptadecanol	57.8673	57.5878	56.9992	57.4848
Icariin	58.9235	52.4155	60.6591	57.3327
Dencichine	53.7214	60.5052	57.4528	57.2265
Erythrodiol	49.7242	50.7296	71.0435	57.1658
(E,E)-Bisdemethoxycurcumin	43.5793	88.6115	39.3933	57.1947
6-Hydroxycoumarin	54.4663	64.9963	51.9263	57.1296
Maackiain	64.9495	75.3795	30.9259	57.085
Aloesin	57.2176	54.5044	59.2991	57.007
Isorhynchophylline	58.0114	57.5312	55.4714	57.0047
Scoparone	49.5805	50.5684	70.8708	57.0066
Tormentic acid	57.1896	54.4604	59.2023	56.9508
Secologanin	57.5136	58.9896	53.0356	56.5129
DL-Xylose	51.0815	49.1653	69.1926	56.4798
5,7,3',4'-Tetramethoxyflavone	49.2602	50.0676	70.2811	56.5363
Coniferin	52.1066	65.5913	51.5568	56.4182
Coniferyl ferulate	41.8132	92.1414	35.1984	56.3843
Dipsacoside B	57.2392	59.9528	51.9484	56.3801
Heraclenin	62.3188	63.4148	42.7054	56.1463
Kushenol I	44.6962	73.4421	50.2464	56.1282
Mangiferin	56.8239	52.6204	58.8036	56.0826
Sorbic acid	56.0116	53.6404	57.8829	55.845
Ginsenoside C-K	52.2181	52.1848	63.0592	55.8207
Methyl caffeate	34.6124	34.6688	97.9927	55.758
Dieckol	54.9189	56.0868	56.0508	55.6855
Isoliensinine	47.3131	65.3506	54.3063	55.6567
Ganoderic acid G	54.1262	57.7604	55.7768	55.8878
1-Caffeoylquinic acid	52.9055	63.0062	50.0663	55.326
Triptolide	64.4128	24.6448	76.7176	55.2584
Nonanoic acid	48.9316	66.0488	50.8186	55.2663
Sulforaphene	48.3122	74.4276	42.9744	55.2381
Dihydrochelerythrine	34.4331	93.6394	37.5069	55.1931
Sabinene	56.1172	58.7308	50.6223	55.1568
Glycitein	56.2221	57.531	51.7766	55.1766
Tabersonine	54.7136	51.0376	59.6404	55.1305
Berbamine (dihydrochloride)	48.3112	60.9846	55.9534	55.0831
(−)-Myrtenal	53.4112	56.5919	55.1152	55.0394
Bornyl acetate	49.8655	47.2635	67.1162	54.7484
Aurantio-obtusin	57.5415	69.0793	38.9462	55.189
Astragaloside IV	55.3135	54.9691	54.5285	54.937
Dihydroergotoxine (mesylate)	48.9591	63.3393	52.635	54.9778
Chrysosplenetin	41.6223	85.5112	37.6692	54.9342
Syringaresinol diglucoside	57.3287	54.5973	52.7856	54.9039
Swertiamarin	55.0338	53.9526	56.1297	55.0387
4-Hydroxyderricin	51.7122	60.2938	52.0409	54.6823
Cyanidin-3-O-galactoside (chloride)	50.3194	63.1598	49.8812	54.4535
Eugenol	52.2496	57.4945	53.6692	54.4711
Hydroxy-α-sanshool	56.7221	54.1349	52.4272	54.4281
Coptisine (chloride)	49.3199	63.1345	50.6677	54.374
Diallyl Trisulfide	41.1182	75.6816	45.5838	54.1279
Shionone	55.4257	54.7596	52.8857	54.357
8-Epidiosbulbin E acetate	52.1206	61.8986	48.9362	54.3185
Nepetin	50.2068	62.8936	49.6966	54.2657
D-(+)-Malic acid	59.9376	61.5876	41.0919	54.2057
Rosarin	47.1952	64.6966	49.8739	53.9219
Secoxyloganin	53.6239	52.8132	56.0514	54.1628
2'-Hydroxy-4'-methylacetophenone	54.0964	52.3266	55.7378	54.0536
N-p-trans-Coumaroyltyramine	42.3736	70.9311	48.6902	53.9983
Acanthoside B	54.4256	52.9332	54.5314	53.9634
Trans-Anethole	51.3123	57.4882	53.0229	53.9411
Anacardic Acid	60.9182	46.0775	54.7252	53.907
Osthole	61.4946	60.2856	39.9511	53.9104
Ginsenoside F3	52.5134	61.7758	47.2824	53.8572
Curcumin	53.5172	56.0192	51.8016	53.7793
Methyl deacetylasperulosidate	55.7664	53.4786	51.9134	53.7195
Clitorin	48.2621	46.2865	65.7434	53.4307
Diosmin	52.2675	53.2635	54.6925	53.4078
Genkwanin	48.2388	68.7851	43.5418	53.5219
3-Indoleacetic acid	61.3719	54.6697	44.2293	53.4236
Coumaran	54.6725	49.5721	56.3256	53.5234
Lawsone	65.1016	62.6147	32.8723	53.5295
Mosloflavone	54.2282	53.2679	52.2658	53.254
Pyridoxine	61.2276	54.8575	44.1516	53.4122
(-)-Epicatechin	55.2447	53.1188	51.6326	53.332
Ligustrazine	52.8283	51.9545	55.0891	53.2906
Luteolin	54.4156	56.7798	48.4956	53.2303
(R)-Citronellol	54.1508	52.9826	51.9678	53.0337
Caftaric acid	51.0625	60.5918	47.6037	53.086
(-)-Fenchone	48.1184	45.7752	65.1303	53.008
Isobavachromene	30.1061	59.7982	68.7734	52.8926
7,4'-Di-O-methylapigenin	52.0277	52.5339	53.5117	52.6911
(E)-Methyl 4-coumarate	46.5022	62.7679	48.4822	52.5841
Barlerin	51.9108	52.3276	53.3637	52.534
α-​Terpinyl acetate	44.1121	69.2555	44.1688	52.5121
Isobergapten	52.2385	54.5864	50.605	52.4766
Coumalic acid	52.4168	51.1675	53.8581	52.4808
Gardenin B	42.7256	78.3675	36.3072	52.4668
Sedanolide	52.4016	51.1571	53.8392	52.466
Cyanidin (Chloride)	52.5563	52.5984	52.1663	52.4403
Evodiamine	74.3103	45.8269	37.6187	52.5853
Tetrahydropiperine	53.5723	55.7708	47.3915	52.2449
Linalool	59.6736	53.6454	43.3153	52.2114
Ethyl linolenate	36.7713	86.2158	33.3951	52.1274
7-Ethoxycoumarin	48.1866	60.0249	47.7172	51.9762
Ginsenoside Rk1	59.3628	53.4029	43.1485	51.9714
Dihydroguaiaretic acid	43.9352	58.9906	53.7038	52.2099
Vanillin	43.9831	54.1517	57.5497	51.8948
Pinostilbene	33.2553	86.0745	36.2457	51.8585
Cordycepin	29.9665	40.3965	85.1788	51.8473
Kuwanon H	46.7504	52.0012	56.8084	51.8533
Esculin	49.6656	54.8512	50.7754	51.7641
Puerarin 6''-O-Xyloside	47.7456	59.3952	47.2851	51.4753
Baimaside	55.0671	50.0528	49.2408	51.4536
4”-O-Glucosylvitexin	48.7127	49.9676	55.6583	51.4462
(+)-Gallocatechin	63.4616	61.1472	29.6868	51.4319
Benzyl cinnamate	54.2791	64.7091	35.0794	51.3559
Isoviolanthin	56.1666	58.6816	38.5398	51.1293
Stachydrine hydrochloride	55.1169	38.0995	60.0771	51.0978
Chikusetsusaponin Iva	47.3928	58.8976	46.9394	51.0766
Maslinic acid	54.1972	64.6272	34.3891	51.0712
Skimmianine	35.6152	89.6295	27.7824	51.009
Dihydrocaffeic acid	31.0897	41.5197	80.1361	50.9152
Syringic acid	50.8839	51.1601	50.6443	50.8961
5'-Methylthioadenosine	44.9218	60.6742	46.9708	50.8556
Protocatechuic acid	46.3505	43.6773	62.5561	50.8613
Ethyl gallate	57.5979	52.0263	42.1981	50.6074
Ginsenoside Ro	57.1387	51.8686	42.0846	50.364
Astragaloside VI	51.7942	55.4565	44.023	50.4246
Fructo-​oligosaccharide DP7/GF6	50.0456	49.5314	51.201	50.2593
N-Nornuciferine	49.2698	49.6315	51.4366	50.1126
Genistin	51.8204	53.7567	45.1946	50.2572
Ginkgolide C	47.5282	57.9582	44.9882	50.1582
Isomucronulatol 7-O-glucoside	43.1114	57.6786	49.2038	49.9979
Diosbulbin B	45.6095	42.7615	61.5157	49.9622
Avicularin	52.8239	51.2216	45.646	49.8972
Herniarin	70.1156	43.3714	36.0417	49.8429
O-Desmethylangolensin	50.8535	45.9822	52.6593	49.8317
Hydroxygenkwanin	49.3299	49.4771	50.4882	49.7651
Orcinol	45.3372	42.4852	61.1822	49.6682
Isorhoifolin	49.3205	50.3184	49.4009	49.6799
Tricin	49.1126	48.9337	50.9378	49.6614
Dihydrocoumarin	54.2176	57.2497	37.2797	49.5823
Irisflorentin	49.4373	49.916	49.3279	49.5604
Scopine	50.1498	49.6033	48.8906	49.5479
Royal Jelly acid	46.0029	56.9241	45.5776	49.5015
11-oxo-mogroside V	44.3167	54.3357	49.2302	49.2942
Sodium lauryl sulfoacetate	26.9821	86.2324	34.7187	49.3111
1,2,3,6-Tetragalloylglucose	43.5112	58.7909	45.6115	49.3045
Gallic acid	52.2785	50.5658	44.9771	49.2738
N-trans-Feruloyltyramine	45.2119	44.4668	57.5836	49.0874
7-Hydroxyflavone	55.2336	50.1828	40.9257	48.7807
Apigenin 7-glucoside	35.0794	45.5094	65.6398	48.7429
Pentacosanoic acid	55.4266	55.0956	35.3841	48.6354
Wilforine	48.1217	49.2876	48.4703	48.6265
Vitexin	45.8116	47.4188	52.4209	48.5504
Aurantiamide acetate	54.9117	49.9311	40.7524	48.5317
Reserpine (hydrochloride)	45.6085	47.2348	52.189	48.3441
Daphnetin	40.7075	42.7526	61.5031	48.3211
(+)-(3R,8S)-Falcarindiol	60.6258	29.8267	54.4113	48.2879
Daurisoline	49.4154	38.1273	57.2575	48.2667
Geraniol	47.9469	48.6343	47.9716	48.1843
Atractylenolide II	49.3417	48.1836	46.8017	48.109
Paradol	38.6296	70.4732	35.0911	48.0646
Bacopaside X	47.8922	40.6997	55.4768	48.0229
Colcemid	20.2923	57.4629	66.1584	47.9712
Notoginsenoside Fc	47.9298	48.0715	47.6958	47.899
Glabridin	28.1144	84.4888	30.6766	47.7599
Isobavachalcone	40.3102	53.2252	49.6324	47.7226
(-)-Menthol	48.9088	47.7215	46.3688	47.6664
Kuwanon A	40.6321	52.1746	49.9952	47.6006
Berberine (chloride)	49.4225	51.0445	42.2305	47.5658
Dehydronuciferine	36.0184	78.2474	28.3008	47.5222
Sciadopitysin	39.9349	49.739	52.6077	47.4272
Vincristine (sulfate)	48.2122	35.2936	58.5084	47.3381
Ziyuglycoside I	43.8402	53.853	44.2342	47.3091
Alpinetin	46.7199	47.2113	47.8411	47.2574
Shanzhiside methyl ester	51.1385	51.9388	38.7706	47.2826
Amygdalin	43.3439	40.1063	58.3276	47.2593
20(R)-Protopanaxatriol	30.5243	75.1219	35.6722	47.1061
Dehydroevodiamine (hydrochloride)	46.6417	45.8774	48.7504	47.0898
Rutin (hydrate)	46.6304	45.8588	48.7388	47.076
meso-Erythritol	48.9257	50.5198	41.6562	47.0339
Methylnissolin-3-O-glucoside	47.9208	43.2252	49.8438	46.9966
Euscaphic acid	46.3118	46.7966	47.3522	46.8202
3-Epioleanolic acid	51.9745	47.0303	41.3766	46.7938
Xanthoxylin	44.0398	45.8524	50.4358	46.776
5,7-Dihydroxychromone	52.5141	48.0698	39.4622	46.682
Helicid	43.419	53.2598	43.0452	46.5747
Jujuboside B	48.511	50.0254	41.1026	46.5463
Astragaloside II	46.1605	47.0983	46.3465	46.5351
Pseudoprotodioscin	45.9524	46.4798	46.9816	46.4713
Vitexin-2"-O-rhamnoside	45.6257	47.1086	46.5103	46.4149
Velutin	45.7272	44.8414	48.0134	46.194
Vinorelbine (ditartrate)	34.2926	55.4182	48.0424	45.9177
Yangonin	44.1324	49.2976	44.1882	45.8727
7,3',4'-Tri-O-methylluteolin	49.5224	53.6324	34.1012	45.752
Myrcene	44.9445	52.5795	39.4209	45.6483
Aloe emodin	34.2299	71.0602	31.2179	45.5027
Palmitic acid	46.2726	41.6744	48.2616	45.4029
Esculetin	30.1249	67.0156	38.6488	45.2631
Butyl isobutyl phthalate	42.2193	51.1004	42.4641	45.2613
γ-Tocopherol	43.4164	48.5332	43.8296	45.2597
4-Hydroxylonchocarpin	24.4162	79.3678	31.8974	45.2271
Catharanthine	42.2364	51.5756	41.8872	45.2331
Eicosadienoic acid	48.5126	46.1754	40.4988	45.0623
Vitamin B12	46.1817	46.5057	42.2949	44.9941
Morusin	22.8134	81.5914	30.074	44.8263
2'-Acetylacteoside	41.8557	51.0375	41.5142	44.8025
Triolein	41.5722	50.6325	42.1707	44.7918
Methyl propyl disulfide	44.1936	45.4935	44.6468	44.778
Menthol	46.0154	44.6383	43.5174	44.7237
Iristectorigenin A	44.1655	51.5568	38.3879	44.7034
2,2,2-Trichloroethanol	30.9142	41.3442	61.7437	44.6674
3'-Demethylnobiletin	33.7427	68.0985	31.4081	44.4164
Camphor	44.1919	45.6108	43.0857	44.2961
Eupatorin	35.4423	65.0196	32.2246	44.2288
Rhamnose	43.6134	44.9075	44.0281	44.183
Decursinol	36.9397	46.4742	48.9511	44.1217
Hexahydrocurcumin	36.8461	46.3722	48.8369	44.0184
(E)-3',6-Disinapoylsucrose	36.2805	38.8568	56.8282	43.9885
Diacetoxy-6-gingerdiol	24.2533	57.5398	49.7826	43.8586
Naringin Dihydrochalcone	46.2217	54.2573	31.0833	43.8541
Isofraxidin	49.9211	50.3226	31.1838	43.8092
Guvacine hydrochloride	44.5178	40.0267	46.5778	43.7074
β-Pinene	31.7136	31.9971	67.2436	43.6514
p-Anisic acid	36.5068	46.0024	48.4227	43.644
Isoschaftoside	49.7104	50.1454	31.0279	43.6279
Glycyrrhisoflavone	49.5957	50.0523	30.9466	43.5315
Oxyimperatorin	40.6406	49.3096	40.3236	43.4246
Higenamine (hydrochloride)	46.6232	51.4312	32.1594	43.4046
Chebulagic acid	35.6182	38.3316	56.1961	43.382
Ajugol	46.9775	44.3675	38.6509	43.332
Caryophyllene oxide	36.4163	51.0014	42.3822	43.2666
4'-O-Methylbavachalcone	17.8162	51.7788	59.8026	43.1325
Kaempferide	37.3248	56.0634	35.8384	43.0755
(20S)-Protopanaxatriol	46.5311	47.8728	34.6348	43.0129
(+)-Camphor	35.0247	60.7585	33.0081	42.9304
3-O-Acetyl-16α-hydroxytrametenolic acid	35.7814	45.2126	47.5371	42.8437
Sweroside	31.6981	42.1281	54.4663	42.7642
Diammonium Glycyrrhizinate	40.0106	42.3028	45.9277	42.747
Betulinaldehyde	43.9313	42.9135	41.3773	42.7407
Geniposide	45.0946	46.1044	36.8576	42.6855
Dihydroresveratrol	45.7232	50.7532	31.5656	42.6807
Sophoricoside	46.0132	45.1444	35.8891	42.3489
Isoastilbin	39.3669	41.7422	45.2134	42.1075
Spinosin	45.8755	43.0735	37.3358	42.0949
Isoastragaloside IV	40.7217	42.7696	42.6164	42.0359
Ingenol	46.4091	43.2998	36.1763	41.9617
4',​7-​Di-​O-​methylnaringenin	44.3203	45.2042	35.8739	41.7995
Erucic acid	47.6104	48.3394	29.4387	41.7962
7-Methoxyrosmanol	35.3633	55.0265	34.8399	41.7432
Phlorizin	41.7505	48.3355	35.1001	41.7287
10-Deacetylbaccatin III	34.6816	44.0124	46.1944	41.6295
Dehydrodiisoeugenol	24.5372	68.2906	32.0264	41.6181
Mulberrin	37.2409	53.9026	33.6769	41.6068
Neoisoastilbin	29.5176	30.0092	65.0186	41.5151
Sesamol	33.1162	60.341	30.6896	41.3823
Salvigenin	31.4146	64.1708	28.5788	41.3881
Robinetin	42.2688	40.0664	41.4543	41.2632
Sesamolin	41.2352	40.6704	41.8432	41.2496
Coixol	43.7176	49.2676	30.2573	41.0808
Triacetonamine	38.5752	46.3784	38.2999	41.0845
Narcissin	40.3251	41.6037	41.2782	41.069
Curdione	41.7181	37.4514	43.4976	40.889
Erianin	23.8102	45.9921	53.3112	41.0378
Ursolic acid acetate	33.1835	36.1348	53.5576	40.9586
Andrographolide	67.6922	28.8268	26.2379	40.919
Oroxin B	43.5213	44.3162	34.9098	40.9158
Tetrahydroxymethoxychalcone	40.3348	38.2123	43.2747	40.6073
Tectoridin	44.5147	41.4848	35.7145	40.5713
Homogentisic acid	40.7545	47.0899	33.8308	40.5584
2"-O-Galloylhyperin	40.7336	47.0641	33.8054	40.5344
[6]-Gingerol	39.3376	43.8686	38.3324	40.5129
(Rac)-Hydnocarpin	36.4241	46.437	38.5891	40.4834
Tetrahydroberberine	33.5119	42.8231	44.8618	40.3989
Geranyl acetate	41.8132	41.2854	37.8054	40.3013
1,3-Dicaffeoylquinic acid	42.5688	48.3668	29.4628	40.1328
10-Undecenoic acid	39.1187	37.6414	42.866	39.8754
Synephrine (hydrochloride)	40.9345	47.3395	31.7936	40.0225
Scopoletin	39.2233	40.6271	40.1402	39.9969
Myristic acid	45.4168	46.5048	27.8221	39.9146
Nomilin	30.8323	41.2623	47.5282	39.8743
Geraniin	37.4262	44.7454	37.1741	39.7819
Schisantherin B	39.3015	45.1845	34.1898	39.5586
Linarin	40.0821	38.3648	40.1239	39.5236
Isopimaric acid	38.5503	41.5997	38.3263	39.4921
Ursolic acid	38.6109	40.0883	39.5051	39.4014
Methyl isoeugenol	44.3175	39.8385	34.0359	39.3973
Thymoquinone	42.7122	39.6638	35.1216	39.1659
Procyanidin C1	44.2246	45.6356	27.0598	38.9733
Ethyl palmitate	39.5105	45.4585	32.1679	39.0456
Forchlorfenuron	42.0755	43.9644	30.6358	38.8919
(-)-Bornyl acetate	34.3423	50.3112	31.8023	38.8186
Resveratrol	36.2639	43.5157	36.1597	38.6464
Methyl oleate	36.9835	39.4758	39.6669	38.7087
Licoflavone B	32.1767	44.5722	38.2343	38.3277
Capsaicin	31.7917	40.8629	42.6665	38.4404
Abscisic acid	31.7128	40.8502	42.6522	38.4051
Isoliquiritin	42.5125	39.1962	33.3225	38.3437
Cucurbitacin D	41.6277	21.9826	51.1784	38.2629
Ellipticine (hydrochloride)	11.4216	47.7874	55.3218	38.1769
Parishin C	36.2425	38.8234	39.0815	38.0491
Ginkgolic Acid	25.3209	65.4224	23.2972	38.0135
Columbamine	43.2148	42.5881	28.9152	38.2394
Aurantiamide	38.3842	34.2618	40.6888	37.7783
Wilforgine	42.1194	44.3284	25.9089	37.4522
Estrone	36.8167	41.0088	35.2461	37.6905
Hypaconitine	37.3325	42.6085	33.0755	37.6722
Withanolide A	36.5097	38.7982	37.5638	37.6239
Sibiricose A5	38.1874	34.0756	40.4999	37.5876
Harmine	52.0631	32.9136	27.3507	37.4425
(R)-(+)-Citronellal	37.4123	38.0614	36.7962	37.4233
Vitexin-4''-O-glucoside	36.4251	38.2137	37.3084	37.3157
Ginsenoside Rh3	35.6155	35.5626	40.9708	37.383
Stearic acid	40.2486	38.4908	32.8607	37.2
Verbenone	32.1826	41.2924	37.8117	37.0956
7,2′-Dihydroxy-3′,4′-dimethoxyisoflavan 7-O-β-D-glucoside	34.3891	44.8191	31.8491	37.0191
Anethole	42.0586	43.5706	25.2419	36.957
Rubrofusarin gentiobioside	35.0075	37.7366	38.1059	36.95
Butin	36.0261	37.8307	36.9114	36.9227
Isovanillin	38.0123	37.7816	34.7917	36.8619
Arecaidine (hydrochloride)	37.7115	43.1065	29.7687	36.8622
α-Vitamin E	34.7605	37.5124	37.9108	36.7279
Obacunone	35.4891	37.9206	36.635	36.6816
Kurarinone	37.2034	33.1516	39.5552	36.6367
Canthin-6-one	35.9105	39.9117	34.0635	36.6286
Paeonolide	29.5344	42.5968	37.5296	36.5536
Cynaroside	33.9445	44.3745	31.3471	36.5554
Eriodictyol-7-O-glucoside	37.7276	37.2536	34.3396	36.4403
3'-Methoxypuerarin	31.7275	43.1805	34.4344	36.4475
Stachydrine	40.7217	37.0389	31.1778	36.3128
Procyanidin B2	41.0102	40.5284	27.0936	36.2107
8-​O-​Acetylharpagide	32.2948	42.7248	33.5116	36.1771
2-Methoxycinnamic acid	33.5116	43.9416	30.9716	36.1416
Sinapine (thiocyanate)	34.0267	36.9096	37.3693	36.1019
Friedelin	37.6223	35.5404	35.5509	36.2379
(20R)-Ginsenoside Rg3	34.0195	36.8616	37.3255	36.0689
Pseudoginsenoside F11	36.6356	36.5235	34.7804	35.9798
Tilianin	33.8865	36.7012	37.2205	35.9361
Macranthoidin B	33.1723	43.6023	30.9742	35.9163
Ginsenoside F2	37.3843	35.2044	34.8443	35.811
Butylphthalide	34.8291	36.8117	35.7209	35.7872
Linolelaidic acid	32.2948	42.7248	32.2948	35.7715
Isoeugenol	36.9157	36.3527	33.5632	35.6105
Vicenin 2	33.5065	36.4572	36.9205	35.6281
Eriocitrin	40.0805	36.2185	30.4207	35.5732
Tylosin (tartrate)	38.4845	40.766	27.4122	35.5542
Monobutyl phthalate	34.6105	36.6035	35.4295	35.5478
Squalane	36.0162	32.0728	38.4592	35.5161
Isoastragaloside I	32.9032	43.3332	30.3632	35.5332
Mogroside II-​A	34.4551	33.8895	38.1552	35.4999
Allyl methyl sulfide	34.5514	36.5218	35.3366	35.4699
Alloimperatorin	35.4576	35.9236	34.9768	35.4527
Soyasapogenol B	34.8552	38.7128	32.7696	35.4459
Nervonic acid	36.4538	35.8161	33.898	35.3893
Novobiocin (sodium)	35.3572	35.8192	34.8756	35.3507
Isocurcumenol	39.653	35.7901	29.9098	35.1176
Rhoifolin	36.6472	34.4786	34.1072	35.0777
Benzyl alcohol	33.2697	38.8424	33.1015	35.0712
Tenuigenin	33.929	34.2119	36.9861	35.0423
Menthone	39.5926	35.4024	29.5088	34.8346
Chrysoobtusin	33.8215	35.9275	34.6355	34.7948
Biotin	32.1331	42.561	29.5981	34.7641
Methyl p-coumarate	17.8535	67.5675	18.5665	34.6625
Ganoderal A	28.9584	29.4628	45.5529	34.658
Pinocembrin	35.8691	35.1801	32.5586	34.5359
Thiocolchicoside	33.5562	35.6904	34.3578	34.5348
Escin IA	33.3577	33.5727	36.3513	34.4272
Ginsenoside Rb1	33.2676	35.4412	34.0664	34.2584
O-Nornuciferine	33.0984	32.6298	36.9498	34.226
4-Methyldaphnetin	32.2088	32.4336	38.0273	34.2232
Diosmetin	35.5327	34.7797	32.2102	34.1742
3-Butylidenephthalide	37.4662	37.4118	27.3785	34.0855
Isobavachin	33.0854	35.2838	33.8812	34.0835
(E)-β-Farnesene	27.7592	28.3664	46.0382	34.0546
Oleic acid	35.4065	40.0825	26.6841	34.0577
Pinoresinol 4-O-β-D-glucopyranoside	33.5562	37.2298	31.1686	33.9849
Rehmannioside D	31.3471	41.7771	28.8071	33.9771
Oleanonic acid	32.7133	32.2965	36.6431	33.8843
Glabranine	29.2691	39.404	32.7447	33.8059
Ginkgolide J	32.6871	34.9347	33.4709	33.6976
Syringetin	32.3965	31.9755	36.3484	33.5735
β-Elemene	30.9259	41.3597	28.3859	33.5572
Tectochrysin	33.1236	36.7504	30.6528	33.5089
Hypoxanthine	34.7401	32.4108	33.2096	33.4535
Loganic acid	33.0171	36.6804	30.5773	33.4249
4'-Demethylpodophyllotoxin	36.0123	33.8679	30.3778	33.4193
Araloside A	32.2132	31.5579	36.1784	33.3165
Epiberberine (chloride)	36.7112	36.5824	26.8444	33.3793
Miquelianin	32.2132	34.5814	32.9818	33.2588
Licoisoflavone A	36.6426	36.4744	26.3596	33.1589
L-Phenylalanine	32.1109	34.4383	32.8887	33.146
Steviol	37.8267	33.7039	27.7784	33.103
Thiamine (hydrochloride)	33.1162	33.3982	32.8266	33.1137
ar-Turmerone	32.5229	36.1326	29.9857	32.8804
Bilobetin	34.2616	33.3926	31.0136	32.8893
Mogroside IIA1	37.6105	33.4085	27.4723	32.8304
Rhynchophylline	34.1275	33.2925	30.9315	32.7838
2,3-Butanediol	34.7104	34.7268	28.4083	32.6152
Bryodulcosigenin	36.0388	35.7842	25.6081	32.477
Neoandrographolide	33.9513	38.1783	24.7486	32.2927
D-Glutamine	33.9245	38.1415	24.7039	32.2566
Methyl indole-3-carboxylate	34.2176	34.3392	28.1508	32.2359
Angelicin	32.2112	28.284	36.1784	32.2245
Mogrol	30.6148	30.9916	34.2264	31.9443
(+)-Columbianetin acetate	33.3104	32.3344	30.1074	31.9174
3,4-Dicaffeoylquinic acid	33.1148	32.1628	29.96	31.7459
Verbenalin	32.1103	28.3682	34.6588	31.7124
Ginsenoside Rg6	30.6153	30.5783	33.4177	31.5371
Corticosterone	28.1152	28.6984	37.7976	31.5371
Ganoderic acid D	31.5124	27.4528	35.5828	31.516
Deapioplatycodin D	21.0163	53.8962	19.5563	31.4896
Umbelliferone	32.4186	32.0617	29.946	31.4754
Urethane	31.8257	28.1258	34.4272	31.4596
5,7-Dihydroxy-4-methylcoumarin	32.8123	31.8053	29.6558	31.4245
Delta-Tocopherol	33.1835	37.1703	23.7137	31.3558
Damascenone	60.5453	16.7827	16.3614	31.2298
Menadione	40.0349	17.2788	36.0463	31.12
Paulownin	32.9146	36.8593	23.3964	31.0568
Diosmetin-7-O-β-D-glucopyranoside	31.0256	26.8883	35.1808	31.0316
Stachyose (tetrahydrate)	32.3129	31.2619	29.1852	30.92
Brefeldin A	39.9228	24.0789	28.7648	30.9222
Bilobalide	35.8911	31.3927	25.4294	30.9044
Nobiletin	29.5122	29.249	33.844	30.8684
Cinnamic acid	33.5273	33.6816	25.252	30.8203
Harmine (hydrochloride)	30.7312	33.6373	27.9526	30.7737
Ginkgolide B	35.3305	31.3907	25.4184	30.7132
Pulegone	34.4711	33.9964	23.6566	30.708
Bergaptol	29.5222	32.1844	30.2538	30.6535
Perillyl alcohol	29.5019	32.1729	30.2411	30.6386
Ginkgetin	43.6351	25.0107	23.1074	30.5844
Acetylcysteine	35.1564	31.2291	25.2542	30.5466
Ganoderol B	35.1215	31.1921	25.2182	30.5106
Phellopterin	30.5612	30.4382	30.4066	30.4687
(-)-Syringaresnol-4-O-β-D-apiofuranosyl-(1→2)-β-D-glucopyranoside	29.3257	32.0144	30.0533	30.4645
Tetrahydropalmatine (hydrochloride)	34.2019	33.6901	23.3222	30.4047
Glabrol	24.7304	35.0386	31.3316	30.3669
(±)-Equol	30.3627	26.0477	34.58	30.3301
Abietic acid	31.2318	30.8761	28.6988	30.2689
Astragalin	32.2335	35.9258	22.4427	30.2007
Protodioscin	57.9146	16.4567	16.0392	30.1368
Citral	33.9445	33.3967	23.0057	30.1156
Aloin B	32.1575	35.8263	22.3425	30.1088
Byakangelicin	31.7917	29.235	29.2517	30.0928
Alliin	30.1434	26.6996	32.9664	29.9365
Cyasterone	34.9479	30.3254	24.3316	29.8683
Sclareol	25.4163	34.2208	29.9078	29.8483
Nodakenin	30.1842	26.5531	32.8168	29.8514
Methyl-Hesperidin	28.1547	31.3358	29.2629	29.5845
Alnustone	28.2548	28.0356	32.7322	29.6742
Isosteviol	28.1357	27.9491	32.6529	29.5792
Dimethylcurcumin	53.0207	18.0048	17.3639	29.4631
1-Kestose	31.0897	28.4768	28.7941	29.4535
Columbianadin	29.7086	26.106	32.3602	29.3916
Methyl palmitate	29.6512	26.0521	32.3051	29.3361
Raffinose	31.3188	34.8182	21.3146	29.1505
3-O-Beta-D-Glucopyranosylplatycodigenin	29.0128	24.4141	33.4124	28.9464
Escin	28.5434	21.7214	36.4158	28.8935
Methyl protodioscin	58.8181	11.8816	15.1073	28.6023
Citropten	32.3538	35.2468	17.9171	28.5059
3,4-Dimethoxycinnamic acid	33.5065	28.6026	22.5746	28.2279
Curcumol	28.2348	31.1827	24.645	28.0208
Gynostemma Extract	33.3165	28.3803	22.3479	28.0149
Lactupicrin	20.634	33.3355	29.9351	27.9682
2-Methoxybenzaldehyde	28.7129	28.4925	25.9362	27.7139
Nordihydrocapsaicin	27.9128	24.418	30.6362	27.6557
Platicodigenin	27.2339	22.4158	31.984	27.2112
Benzyl isothiocyanate	37.8205	22.5302	21.0747	27.1418
Kaurenoic acid	27.3224	23.863	30.0695	27.085
Cryptochlorogenic acid	28.4103	26.9433	25.4712	26.9416
Panasenoside	28.6561	25.8485	26.1161	26.8736
Picrocrocin	31.7249	26.5463	20.4772	26.2495
alpha-Mangostin	34.5017	12.8175	31.221	26.1801
Saponin C, from Liriope muscari	9.7166	31.3692	36.9335	26.0064
Leachianone A	22.8734	25.2713	26.9107	25.0185
Platycodin D2	8.5523	29.6208	34.9752	24.3828
α-L-Rhamnose monohydrate	28.6438	27.3432	16.4085	24.1318
Chrysin	28.2348	26.9027	15.9239	23.6871
Rottlerin	39.2102	12.4996	15.7995	22.5031
Bisdemethoxycucurmin	25.4452	21.4412	20.1817	22.356
Momordin Ic	26.2311	9.6674	30.7608	22.2198
Alantolactone	34.8102	13.8061	17.2628	21.9597
Parthenolide	15.8047	26.5157	20.0491	20.7898
Tetramethylcurcumin	36.6394	10.6662	13.7464	20.3507
alpha-Hederin	24.1121	12.1923	22.2409	19.5151
Polyphyllin I	24.9735	9.3478	22.8934	19.0716
Demethoxycurcumin	28.1291	12.6566	15.9392	18.9083
Dioscin	20.0407	15.9913	19.7256	18.5859
Digitonin	12.2132	31.2881	11.8184	18.4399
Shogaol	17.5401	13.8221	22.2513	17.8712
Shikonin	21.5305	11.2413	19.9935	17.5884
Platycodin D	7.6121	19.9771	24.4352	17.3415
Duramycin	21.5217	10.1718	19.9849	17.2261
Periplocin	23.6932	12.3039	15.0368	17.0113
Deltonin	20.7713	11.0546	19.2031	17.0097
Bigelovin	19.8842	10.2851	18.4254	16.1982
Periplogenin	10.8416	23.6375	13.5998	16.0263
Polyphyllin VI	18.2225	12.7777	16.1024	15.7009
Embelin	15.4831	14.1271	17.2224	15.6109
Sanguinarine (chloride)	17.6186	11.9846	16.5882	15.3971
Leelamine (hydrochloride)	19.2627	8.9152	17.9649	15.3809
Gamabufotalin	11.0177	21.1037	13.9001	15.3405
Morellic acid	15.8762	8.5331	20.1206	14.8433
Telocinobufagin	11.2153	18.9635	14.1289	14.7692
Piperlongumine	11.4384	13.7729	14.4992	13.2368
Tubeimoside I	13.3285	11.0988	12.4495	12.2923
Di-O-methyldemethoxycurcumin	9.6191	14.3756	12.0983	12.031
α-Solanine	9.6669	8.1272	12.0697	9.9546
Withaferin A	7.1483	13.3547	8.8379	9.7803
Polygalacin D	7.7377	12.5921	7.9699	9.43323
