# Supplementary material for: Piperlongumine overcomes osimertinib resistance via governing ubiquitination-modulated Sp1 turnover
Source: JCI Insight. 2025 Mar 24;10(6):e186165. doi: 10.1172/jci.insight.186165 (PMC11949057; doi:10.1172/jci.insight.186165)
Supplement: Supporting data values [file jciinsight-10-186165-s036.xlsx]

## Sheet: Sheet1
Figure 1
Figure 1B	HCC827	HCC827+Osi	HCC827OR	HCC827OR+Osi		H1975	H1975+Osi	H1975OR	H1975OR+Osi
	107.4	12.3	127.3	113.1		98.1	9.1	110.2	111.7
	95.2	8.4	133.1	110.5		115.2	8.4	101.7	103.4
	97.4	10.7	121.6	125.8		86.7	7.3	107.4	103.2
Figure 1C	HCC827OR
		shCtrl			shc-Met#1			shc-Met#2
	DMSO	98.1	107.6	94.3	31.1	41.5	33.8	36.1	32.8	39.7
	Osimertinib	94.1	101.2	87.5	6.3	5.4	4.2	5.6	4.7	4.8
	H1975OR
		shCtrl			shc-Met#1			shc-Met#2
	DMSO	96.1	98.9	105	47.1	40.3	42.5	44.9	38.4	46.8
	Osimertinib	98.3	90.5	105.2	14.4	10.2	11.6	9.3	12.5	13.5
Figure 1D	HCC827OR
		shCtrl			shc-Met#1			shc-Met#2
	DMSO	93.4	94.8	111.8	30.3	28.1	24.6	34.1	25.3	22.7
	Osimertinib	97.3	95.1	90.2	3.2	2.6	5.8	2.1	2.6	3.6
Figure 1E	H1975OR
		shCtrl			shc-Met#1			shc-Met#2
	DMSO	99.5	91.3	109.2	41.2	44.6	30.2	33.6	42.4	38.1
	Osimertinib	83.1	101.5	94.8	7.1	5.5	4.3	6.3	8.3	5.1
Figure 1G	HCC827OR
		shCtrl			shc-Met#1			shc-Met#2
	DMSO	0.92	1.02	1.06	1.21	0.93	3.12	2.83	2.12	2.9
	Osimertinib	1.13	2.12	0.56	17.22	15.21	23.53	17.34	21.21	18.53
Figure 1H	H1975OR
		shCtrl			shc-Met#1			shc-Met#2
	DMSO	1.14	0.83	1.03	0.74	1.24	1.06	1.41	1.28	1.92
	Osimertinib	1.15	0.84	0.92	17.5	14.2	15.1	16.3	13.1	15.4
Figure 1I(HCC827OR)	Days	shCtrl+Vehicle					shCtrl+Osimertinib					shc-Met+Vehicle					shc-Met+Osimertinib
	0	0	0	0	0	0	0	0	0	0	0	0	0	0	0	0	0	0	0	0	0
	19	40.1	48.3	33.9	49.1	50.4	37.1	51.4	44.3	62.4	57.4	0	0	0	0	0	0	0	0	0	0
	21	89.3	99.4	90.4	95.1	94.8	81.4	104.1	93.6	112.5	108.5	0	0	0	0	0	0	0	0	0	0
	23	153.1	158.1	142.7	173.4	149.3	144.1	112.4	153.2	172.3	152.3	38.1	40.5	42.3	34.8	45.1	42.2	48.2	50.3	48.1	62.4
	25	198.6	223.1	198.2	209.4	172.5	182.3	161.9	191.7	223.5	188.4	73.1	66.2	80.1	62.4	78.2	78.1	73.2	88.2	81.2	87.3
	27	271.4	281.6	249.5	273.1	226.4	225.4	208.4	261.8	303.4	226.9	109.3	98.1	110.3	101.2	89.1	101.6	95.8	112.3	119.3	102.3
	29	344.6	371.5	280.2	302.3	281.6	251.5	272.6	331.6	335.4	276.4	155.2	127.3	141.5	153.4	104.5	98.3	91.2	102.3	103.5	93.1
	31	433.9	424.7	332.5	372.2	335.3	304.7	325.4	370.2	405.6	337.4	176.4	166.9	181.3	189.6	128.1	88.4	88.4	98.3	93.4	90.6
	33	502.6	523.2	379.8	422.9	412.5	362.4	410.3	451.2	483.9	378.1	224.3	192.3	203.5	212.5	163.7	72.9	90.1	99.6	77.4	101.2
	35	558.3	573.4	462.4	489.3	461.8	441.7	443.9	538.1	528.4	442.3	292.4	231.8	228.4	242.7	188.3	62.3	78.3	108.1	59.2	110.5
	37	672.4	645.3	522.9	564.5	538.1	572.4	522.8	622.7	610.3	509.2	331.2	292.6	323.6	277.1	265.3	74.1	87.2	93.3	50.6	119.2
Figure 1J(HCC827OR)	shCtrl+Vehicle	shCtrl+Osimertinib	shc-Met+Vehicle	shc-Met+Osimertinib
	0.71	0.57	0.37	0.09
	0.66	0.54	0.33	0.12
	0.54	0.65	0.31	0.13
	0.59	0.63	0.35	0.1
	0.57	0.53	0.29	0.08
Figure 2
Figure 2B		HCC827OR			H1975OR			PC9OR			H520			A549			H1650			NL20			HBE1			MRC5
	DMSO	103.12	98.38	98.5	108.21	96.36	95.43	101.82	104.66	93.52	98.31	96.58	105.11	99.73	93.61	106.66	98.45	103.12	98.43	91.68	105.37	102.95	101.82	105.56	92.62	108.27	95.58	96.15
	Bigelovin	19.88	10.29	18.43	17.23	25.25	24.82	17.43	22.38	29.76	18.11	21.41	25.48	14.11	19.23	17.74	15.12	22.45	25.12	71.31	77.18	65.23	89.31	94.12	90.71	95.5	90.12	87.44
	Periplogenin	10.84	23.64	13.6	39.24	45.82	53.63	38.61	29.63	20.71	25.39	18.87	26.71	42.13	28.35	30.81	34.11	35.43	50.14	80.11	92.38	89.81	87.18	89.41	95.32	81.43	89.41	99.12
	Polyphyllin VI	18.22	12.78	16.1	54.81	23.42	27.34	22.75	21.81	11.51	26.28	34.12	18.37	30.85	42.15	36.29	41.2	25.48	49.24	60.31	74.38	89.12	80.22	98.32	87.85	89.11	85.43	92.18
	Embelin	15.48	14.13	17.22	53.61	45.51	55.41	28.18	17.36	15.28	13.94	21.83	17.35	40.57	36.28	30.71	30.42	53.49	38.18	89.21	79.27	80.23	80.61	77.73	90.81	74.22	84.29	72.93
	Sanguinarine (chloride)	17.62	11.98	16.59	25.21	30.98	31.16	13.22	17.82	25.72	30.81	27.15	20.77	28.72	39.2	30.18	40.19	50.24	43.36	91.12	90.73	96.29	93.12	88.61	99.52	97.32	92.19	95.48
	Leelamine (hydrochloride)	19.26	8.92	17.96	31.61	18.64	23.81	20.71	11.87	16.18	42.47	50.19	36.38	16.12	10.98	20.48	30.23	40.11	24.35	55.19	30.93	61.72	61.82	66.16	54.38	77.42	80.28	81.25
	Gamabufotalin	11.02	21.1	13.9	15.08	13.22	17.89	32.38	19.77	15.39	18.31	15.72	11.39	17.73	18.93	20.71	30.12	30.25	21.56	37.91	55.82	47.53	72.3	58.18	64.21	90.37	102.5	92.44
	Morellic acid	15.88	8.53	20.12	17.18	26.37	16.82	11.85	16.28	13.72	22.01	20.35	18.74	37.23	45.18	35.85	33.25	39.27	28.36	68.91	82.69	87.13	75.93	70.38	82.49	77.12	67.12	70.76
	Telocinobufagin	11.22	18.96	14.13	15.39	19.63	18.11	19.52	22.87	13.75	19.31	14.82	18.29	16.86	22.37	32.84	22.41	28.15	30.52	80.21	67.31	80.12	61.81	96.27	83.76	72.84	81.25	70.69
	Piperlongumine	11.44	13.77	14.5	10.93	16.73	18.61	17.13	10.74	13.18	65.93	72.93	82.15	43.22	40.12	49.31	50.12	55.43	46.29	94.11	98.21	90.51	89.64	97.62	93.17	98.13	101.71	87.83
	Tubeimoside I	13.33	11.1	12.45	16.28	15.71	19.25	12.67	9.52	13.85	19.12	13.71	17.28	9.31	7.48	10.73	21.15	17.42	15.28	55.12	34.11	29.72	68.21	82.38	60.27	93.1	78.42	73.23
	Di-O-methy	9.62	14.38	12.1	17.23	11.82	20.14	10.22	9.74	15.28	12.57	14.29	15.16	11.83	18.21	20.42	24.33	15.34	30.24	21.73	17.39	14.82	33.62	30.18	40.87	58.33	70.61	65.28
	α-Solanine	9.67	8.13	12.07	20.34	21.18	16.33	11.74	9.18	10.83	8.91	15.29	10.91	14.28	17.31	14.97	22.23	15.33	17.32	33.76	18.68	29.31	37.29	20.98	31.64	37.29	45.81	50.72
	Withaferin A	7.15	13.35	8.84	10.52	7.38	5.12	13.13	14.92	10.65	8.63	6.94	10.13	14.53	11.28	13.17	13.42	19.27	23.61	28.31	53.91	30.28	58.22	69.39	62.51	71.29	60.37	64.49
	Polygalacin D	7.74	12.59	7.97	11.33	9.71	12.37	8.36	7.15	9.72	10.78	7.63	14.27	9.73	8.62	10.81	11.74	18.53	20.42	29.38	40.62	34.72	82.61	72.83	79.22	68.32	70.82	75.19
Figure 2C	HCC827OR	H1975OR	PC9OR	H520	A549	H1650	NL20	HBE1	MRC5
	11.44	10.93	17.13	65.93	43.22	50.12	94.11	89.64	98.13
	13.77	16.73	10.74	72.93	40.12	55.43	98.21	97.62	101.71
	14.5	18.61	13.18	82.15	49.31	46.29	90.51	93.17	87.83
	HCC827OR PIP Soft agar					H1975OR PIP Soft agar
Figure 2E	0µM	1µM	2µM	4µM		0µM	1µM	2µM	4µM
	96.1	77.3	30.1	4.4		98.6	80.4	44.9	10.4
	103.7	63.4	22.5	2.3		105.2	74.1	41.3	9.3
	100.2	60.1	20.7	3.2		96.2	76.3	48.2	8.7
Figure 2F	HCC827OR PIP					H1975OR PIP
	0µM	1µM	2µM	4µM		0µM	1µM	2µM	4µM
	23.1	16.1	5.4	1.3		25.7	17.6	11.2	3.7
	18.7	15.5	4.3	2.4		20.4	18.2	13.6	4.5
	21.5	14.3	6.8	1.1		23.1	17.2	9.2	5.3
Figure 3
Figure 3A	HCC827OR viability inhibitor						H1975OR viability inhibitor
	DMSO	Pip	Pip + z-VAD-fmk	Pip + Nec-1	Pip + 3-MA		DMSO	Pip	Pip + z-VAD-fmk	Pip + Nec-1	Pip + 3-MA
	99.4	27.3	92.3	37.6	15.8		105.1	29.3	83.1	40.1	28.4
	103.7	24.5	99.6	35.1	18.7		97.7	24.1	96.5	30.6	31.7
	96.9	30.1	93.6	34.4	19.2		97.2	26.7	88.7	42.3	17.2
Figure 3B	HCC827OR death cell						H1975OR death cell
	DMSO	Pip	Pip + z-VAD-fmk	Pip + Nec-1	Pip + 3-MA		DMSO	Pip	Pip + z-VAD-fmk	Pip + Nec-1	Pip + 3-MA
	3.4	22.1	2.3	15.1	22.7		3.4	21.8	5.6	15.2	24.1
	4.5	18.5	1.8	16.4	22.5		3.3	17.4	5.2	19.3	28.3
	3.1	24.4	3.5	14.9	24.1		5.2	22.7	6.8	21.8	26.7
Figure 3D	HCC827OR PIP (caspase 3 fold change)					H1975OR PIP (caspase 3 fold change)
	0µM	1µM	2µM	4µM		0µM	1µM	2µM	4µM
	0.7	7.4	17.3	24.5		1.1	8.1	15.3	23.2
	1.2	6.7	19.2	27.1		1.3	5.5	17.1	22.5
	1.1	5.3	15.4	23.6		0.6	6.2	14.8	20.7
Figure 3E	HCC827OR PIP(Apoptotic cell)					H1975OR PIP(Apoptotic cell)
	0µM	1µM	2µM	4µM		0µM	1µM	2µM	4µM
	5.6	12.3	25.2	40.5		5.5	7.6	18.3	26.5
	7.1	14.5	20.3	46.1		4.7	9.3	16.1	24.4
	6.3	8.8	22.4	47.2		6.3	8.8	21.5	21.7
Figure 3F	HCC827OR PIP(caspase 3 positive cells)					H1975OR PIP(caspase 3 positive cells)
	0µM	1µM	2µM	4µM		0µM	1µM	2µM	4µM
	0.3	14.1	22.4	26.1		0.55	5.4	14.5	19.2
	0.2	10.9	20.2	28.3		0.78	7.3	17.1	24.1
	0.5	8.8	23.7	30.6		0.81	6.7	13.4	22.9
Figure 4
Figure 4B	Pip	HCC827OR (c-Met mRNA level)			H1975OR (c-Met mRNA level)
	0µM	94.7	103.6	101.7	92.8	104.3	102.9
	1µM	80.5	73.1	71.5	81.2	83.1	77.5
	2µM	44.8	40.1	37.9	61.1	67.3	58.2
	4µM	17.4	19.8	14.2	32.1	27.4	36.9
Figure 4G		HCC827OR PIP(cell viability OESP1)			H1975OR PIP(cell viability OESP1)
	Pip（-）Sp1（+）	133.2	145.1	131.6	114.7	128.6	123.5
	Pip（+）Sp1（+）	88.1	70.4	79.2	87.3	90.6	83.4
	Pip（-）Sp1（-）	99.4	102.8	97.8	95.9	101.6	102.5
	Pip（+）Sp1（-）	28.3	34.1	31.5	41.2	36.5	33.8
Figure 4I		HCC827OR PIP(soft agar OESP1)			H1975OR PIP(soft agar OESP1)
	Pip（-）Sp1（+）	122.3	117.4	142.8	128.4	111.7	124.2
	Pip（+）Sp1（+）	77.4	60.5	83.7	64.1	55.8	70.3
	Pip（-）Sp1（-）	103.5	102.1	94.4	98.4	99.1	102.5
	Pip（+）Sp1（-）	10.3	14.2	8.6	17.3	13.3	10.8
Figure 4J		HCC827OR PIP(caspase 3 OESP1)			H1975OR PIP(caspase 3 OESP1)
	Pip（-）Sp1（+）	0.83	0.42	0.32	0.42	0.82	0.93
	Pip（+）Sp1（+）	13.3	8.3	7.1	5.6	4.3	7.1
	Pip（-）Sp1（-）	0.44	0.68	0.51	0.73	0.81	0.9
	Pip（+）Sp1（-）	28.1	22.5	25.2	17.1	20.3	15.8
Figure 5	Pip	HCC827OR（Sp1 mRNA level）			H1975OR（Sp1 mRNA level）
Figure 5A	0µM	98.1	106.3	95.6	99.3	102.7	98
	1µM	104.2	118.3	91.5	105.4	107.3	94.3
	2µM	98.3	89.3	104.5	92.6	98.3	91.4
	4µM	101.6	109.3	96.2	95.7	88.3	94.2
Figure 5I		HCC827OR（c-Met mRNA level l）			H1975OR（c-Met mRNA level l）
	Pip	94.7	103.6	101.7	92.8	104.3	102.9
	0µM	80.5	73.1	71.5	81.2	83.1	77.5
	1µM	44.8	40.1	37.9	61.1	67.3	58.2
	2µM	17.4	19.8	14.2	32.1	27.4	36.9
	4µM
Figure 5M		HCC827OR PIP(OE RNF4 cell viability)			H1975OR PIP(OE RNF4 cell viability)
	Pip（-）RNF4（-）	105.3	97.1	97.6	100.4	96.4	103.2
	Pip（+）RNF4（-）	36.1	29.3	31.4	43.1	37.8	34.6
	Pip（-）RNF4（+）	62.3	54.1	52.8	55.3	44.5	49.3
	Pip（+）RNF4（+）	11.2	13.5	10.4	8.2	12.1	11.5
		HCC827OR PIP(OE RNF4 colony formation)			H1975OR PIP(OE RNF4 colony formation)
Figure 5N	Pip（-）RNF4（-）	102.1	99.5	98.4	101.8	102.7	95.5
	Pip（+）RNF4（-）	20.4	18.7	26.7	28.5	35.3	33.1
	Pip（-）RNF4（+）	44.1	38.7	48.2	56.5	61.8	51.7
	Pip（+）RNF4（+）	5.4	6.3	3.8	4.4	7.2	5.8
Figure 5O		HCC827OR PIP(OE RNF4 colony formation)			H1975OR PIP(OE RNF4 colony formation)
	Pip（-）RNF4（-）	1.2	0.8	1	1.12	0.95	0.93
	Pip（+）RNF4（-）	23.5	20.9	25.7	18.3	16.5	14.6
	Pip（-）RNF4（+）	3.3	2.8	5.2	2.5	3.2	2.1
	Pip（+）RNF4（+）	35.3	33.1	38.6	24.4	25.8	20.1
Figure 6
Figure 6H		HCC827OR PIP(T739D cell viability)			H1975OR PIP(T739D cell viability)
	MG132（+）Pip（-）Sp1-WT	102.5	95.4	102.1	97.3	109.4	93.3
	MG132（+）Pip（+）Sp1-WT	44.1	38.4	48.5	51.1	48.4	43.7
	MG132（+）Pip（-）Sp1-T739D	131.2	143.7	149.6	122.3	112.8	129.5
	MG132（+）Pip（+）Sp1-T739D	122.4	117.8	133.2	118.5	119.4	108.3
Figure 6I		HCC827OR PIP(T739D cell viability)			H1975OR PIP(T739D cell viability)
	MG132（+）Pip（-）Sp1-WT	103.7	98.1	98.2	93.8	103.5	102.7
	MG132（+）Pip（+）Sp1-WT	24.3	28.7	25.6	36.3	39.1	42.1
	MG132（+）Pip（-）Sp1-T739D	122.3	151.7	134.5	119.3	134.7	125.4
	MG132（+）Pip（+）Sp1-T739D	100.1	114.6	108.2	111.7	123.8	108.3
Figure 7
Figure 7A	Days	Vehicle（HCC827OR pip low to high tumor volume）						Pip Low（HCC827OR pip low to high tumor volume）						Pip High（HCC827OR pip low to high tumor volume）
	0	0	0	0	0	0	0	0	0	0	0	0	0	0	0	0	0	0	0
	21	67.1	58.5	66.5	70.1	54.8	62.8	63.1	55.8	74.3	62.8	59.3	68.6	59.4	72.3	66.3	68.1	60.4	56.2
	23	104.5	98.4	112.6	119.3	93.4	102.3	109.2	112.5	123.8	97.3	102.4	93.5	98.2	121.3	116.8	109.3	102.7	105.4
	25	153.1	173.4	143.7	166.4	153.7	142.5	134.6	125.6	166.4	109.2	123.7	113.4	109.2	137.1	109.3	118.2	110.4	112.1
	27	193.4	223.7	198.5	219.6	189.4	198.5	177.2	147.3	189.6	114.4	155.2	125.8	112.7	182.1	128.4	134.7	125.1	128.2
	29	278.3	282.6	262.3	272.7	239.1	251.8	202.6	182.6	208.3	138.7	188.7	152.2	137.4	191.6	147.2	161.2	134.9	133.7
	31	364.3	382.5	318.5	332.3	312.4	324.8	262.8	217.9	263.4	178.3	234.1	187.4	166.8	209.3	171.7	193.4	158.3	157.2
	33	422.8	461.2	372.5	389.4	342.7	402.6	309.2	246.2	298.7	221.3	242.3	198.7	192.3	225.4	178.2	195.3	154.7	179.3
	35	512.6	544.3	443.7	437.6	462.9	479.2	337.4	283.7	323.9	253.2	272.4	221.3	217.4	231.4	198.3	221.4	163.2	184.2
	37	632.8	661.8	528.9	512.9	542.8	588.3	451.2	367.4	392.5	298.3	343.3	268.1	246.5	258.3	208.1	231	182.3	196.6
Figure 7B	Vehicle（H1975OR tumor weight ）	Pip Low（H1975OR tumor weight ）	Pip High（H1975OR tumor weight ）
	0.71	0.42	0.25
	0.63	0.4	0.23
	0.55	0.37	0.21
	0.61	0.34	0.22
	0.53	0.32	0.2
	0.52	0.31	0.19
Figure 7C	Days	Vehicle（H1975OR pip Low to High tumor volume）						Pip Low（H1975OR pip Low to High tumor volume）						Pip High（H1975OR pip Low to High tumor volume）
	0	0	0	0	0	0	0	0	0	0	0	0	0	0	0	0	0	0	0
	14	68.3	57.4	55.2	74.4	63.2	59.3	59.2	67.3	54.3	73.2	65.1	63.4	59.7	62.3	53.4	67.2	71.2	54.4
	16	108.2	101.2	97.4	119.6	104	108.2	114.1	120.4	89.4	117.3	108.4	111.8	118.3	121.4	102.3	121.3	131.2	101.5
	18	165.2	158.4	149.4	161.8	151.2	162.9	143.1	133.1	121.2	121.6	121.3	122.3	120.7	129.4	117.1	124.1	134.6	122.1
	20	223.8	203.1	209.3	231.1	189.3	243.1	198.2	173.6	133.9	141.2	155.2	143.4	124.1	131.7	135.2	143.7	148.4	129.4
	22	313.1	278.8	283.4	331.8	253.1	313.7	271.3	234.94	151.8	161.9	181.6	166.5	133.4	138.3	134.6	166.8	151.8	138.3
	24	433.3	363.4	387.4	473.4	356.2	448.2	332.5	263.4	183.4	198.3	223.4	201.7	151.9	144.8	151.7	182.3	167.2	151.7
	26	509.3	423.8	462.9	534.7	439.4	529.3	361.8	291.2	222.4	242.5	271.5	254.3	175	162.5	160.1	191.2	177.8	167.2
	28	629.3	553.4	533.8	676.1	574.9	634.2	412.4	337.4	273.8	292.1	299.3	289.1	188.3	192.6	181.6	221.5	182.6	178.1
	30	832.8	692.8	683.8	841.8	721.2	762.9	451.7	384.5	312.2	342.7	366.2	377.1	221.6	271.4	201.5	242.6	231.5	189.5
Figure 7D	Vehicle（H1975OR tumor weight ）	Pip Low（H1975OR tumor weight ）	Pip High（H1975OR tumor weight ）
	0.89	0.48	0.24
	0.85	0.4	0.29
	0.73	0.32	0.19
	0.71	0.36	0.25
	0.7	0.39	0.22
	0.82	0.33	0.21
Figure 7E	HCC827OR				H1975OR
	Vehicle（Ki67 expression）	Pip Low（Ki67 expression）	Pip High（Ki67 expression）		Vehicle（c-Met expression）	Pip Low（c-Met expression）	Pip High（c-Met expression）
	65.4	42.1	13.6		98	55.4	22.8
	60.1	33.4	15.3		94.1	51.2	21.3
	72.5	37.2	11.8		107.9	63.4	28.5
Figure 7F	Days	Vehicle（HCC827OR Body weight）						Pip Low（HCC827OR Body weight）						Pip High（HCC827OR Body weight）
	0	17.1	16.4	15.7	17.3	18.1	16.3	17.5	16.3	16.7	16	17.2	17.1	16.9	17.1	18	17.4	16.4	17.6
	21	18.3	17.8	17.1	18.1	18.7	17.1	18.4	17.3	17.9	17.6	17.7	18.4	18.1	18.8	19.6	18.6	18.2	18.3
	23	18.3	17.5	17.3	18.1	18.5	17.3	18.3	17.5	18.1	17.8	17.4	18.3	18.1	18.6	19.1	18.3	17.7	18.1
	25	18.4	17.9	17.4	17.9	18.7	17.1	18.3	17.1	18	17.5	17.5	18.6	17	17.9	18.7	18.3	17.8	17.5
	27	19.1	18.2	17.3	18.3	18.4	16.9	18.6	17.6	17.6	18.3	17.8	18.5	17.6	18.3	18.5	18.1	18.1	16.3
	29	18.7	18.1	17.4	18.5	18.6	17	18.7	17.8	17.8	18	18	18.6	17.4	18.3	17.8	17.7	17.4	17.3
	31	19.2	18.4	17.6	18.4	18.8	17.2	18.5	17.9	18.1	18.4	17.9	18.8	17.3	18.1	18.4	17.6	17.6	17.6
	33	19.3	18.5	17.9	18.7	18.5	17.3	18.8	18.2	18.2	18.5	18.2	18.9	17	17.4	18.1	17.3	17.8	16.9
	35	19.1	18.4	18	18.3	18.9	17.1	18.7	18.5	18.1	18.7	18.1	19.3	16.7	17.9	17.4	18	18.2	17.2
	37	19.5	18.7	17.8	18.7	18.6	17.4	18.8	18.1	18	18.8	18.4	18.8	16.2	17.6	18.2	18.2	18.6	17.1
Figure 7G	RBC
	Vehicle	Pip Low	Pip High		WBC
	13.1	14.6	11.8		Vehicle	Pip Low	Pip High
	15.2	16.1	12.5		4.1	3.1	3.6
	11.3	13.1	13.5		3.3	2.7	3.2
	10.8	12.5	15.2		3.2	3.8	4.1
	12.3	10.8	11.7		2.5	3.2	3.4
	11.6	12.4	12.6		2.8	2.9	2.6
					2.3	3.4	2.8
Figure 7H	Hb				AST				ALT				BUN
	Vehicle	Pip Low	Pip High		Vehicle	Pip Low	Pip High		Vehicle	Pip Low	Pip High		Vehicle	Pip Low	Pip High
	10.9	11.3	12.2		179.3	136.2	167.3		48.2	44.7	38.2		16.4	13.8	13.4
	12.1	13.1	14.7		141.6	162.8	158.6		35.5	60.1	52.6		11.8	12.6	15.8
	13.7	15.3	10.9		159.6	144	133.7		41.7	39.2	48.3		14.2	14.7	12.8
	11.6	12.7	13.2		139.5	180.6	142.1		45.2	41.8	33.7		15.7	11.4	10.9
	14.8	13.6	13.9		167.2	125.7	119.5		54.9	50.3	42.4		13.1	15.1	14.5
	12.4	11.8	12.6		127.1	138.1	120.3		38.6	49.7	49.1		12.7	12.2	11.3
Figure 8
Figure 8A	HCC827OR（cell viability）					H1975OR（cell viability）
	Vehicle	Osimertinib	Pip	Pip+Osimertinib		Vehicle	Osimertinib	Pip	Pip+Osimertinib
	98.4	92.3	41.1	8.1		97.3	95.5	40.9	13.1
	99.1	96.1	48.2	11.4		99.2	102.6	45.4	14.7
	102.5	95.3	37.4	10.9		103.5	97.3	49.1	12.8
Figure 8B	HCC827OR（colony formation in soft agar）					H1975OR（colony formation in soft agar）
	Vehicle	Osimertinib	Pip	Pip+Osimertinib		Vehicle	Osimertinib	Pip	Pip+Osimertinib
	98.1	103.4	30.1	4.4		107.2	92.1	34.1	10.3
	105.2	109.2	36.2	2.6		93.1	90.6	39.2	8.4
	96.7	97.3	23.1	3.2		99.7	98.6	31.8	7.8
	HCC827OR combi Caspase 3					H1975OR combi Caspase 3
Figure 8C	Vehicle	Osimertinib	Pip	Pip+Osimertinib		Vehicle	Osimertinib	Pip	Pip+Osimertinib
	1.2	1.4	18.3	30.6		1.5	1.1	10.5	17.3
	0.7	1.9	14.1	22.7		0.8	1.9	9.3	20.5
	1.1	1.4	15.7	26.1		0.7	2.5	8.8	22.3
Figure 8E（HCC827OR Combi Pip + Osi Tumor volume）	Days	Vehicle					Osimertinib					Pip					Pip+Osimertinib
	0	0	0	0	0	0	0	0	0	0	0	0	0	0	0	0	0	0	0	0	0
	21	67.3	65.5	72.1	60.6	57.3	66.3	58.1	55.8	62.8	60.7	61.2	70.4	57.3	62.8	64.1	61.2	54.8	66.2	63.5	58.4
	23	110.4	107.2	115.3	101.3	96.4	114.2	102.9	104.7	98.9	109.3	119.2	121.5	102.5	112.7	109.3	109.6	97.3	114.7	106.2	94.2
	25	166.2	155.3	162.8	143.9	153.6	135.3	148.2	162.4	133.7	161.7	128.8	135.1	122.7	131.6	121.8	110.4	107.3	103.1	110.7	103.5
	27	234.1	217.2	228.1	198.2	199.2	183.6	188.5	224.3	173.8	242.5	166.2	152.8	131.3	144.8	133.9	111.7	112.8	98.3	117.2	110.2
	29	293.6	273.9	267.1	262.3	273.8	253.7	272.4	299.3	221.4	309.7	192.6	167.2	144.8	167.2	145.8	128.5	120.7	102.7	132.6	118.3
	31	372.8	398.4	362.5	337.5	345.2	334.1	352.1	425.1	282.2	378.2	228.3	192.5	157.2	182.6	162.4	142.8	128.1	112.5	138.2	128.6
	33	447.2	512.6	477.2	421.4	411.8	412.8	435.8	493.2	353.1	453.2	251.9	235.7	183.9	208.2	198.2	155.7	141.8	127.9	143.7	141.4
	35	561.7	642.8	542.6	502.8	482.6	538.1	521.7	602.8	443.9	562.9	310.7	298.6	241.7	256.7	282.3	171.7	153.7	138.9	161.5	144.7
	37	659.5	751.2	623.8	598.7	561.4	621.7	601.8	705.7	511.2	603.1	381.2	351.5	282.4	297.3	337.1	190.3	172.5	142.7	174.2	152.8
Figure 8G（HCC827OR Combi Pip + Osi Tumor weight）	Vehicle	Osimertinib	Pip	Pip+Osimertinib
	0.69	0.63	0.41	0.18
	0.78	0.61	0.36	0.2
	0.64	0.72	0.3	0.15
	0.61	0.52	0.31	0.18
	0.58	0.63	0.35	0.16
Figure 8H	HCC827OR Ki67 positive cells					HCC827OR c-Met expression					HCC827OR Sp1 expression
		Osimertinib	Pip	Osimertinib+Pip		Vehicle	Osimertinib	Pip	Osimertinib+Pip		Vehicle	Osimertinib	Pip	Osimertinib+Pip
	55.6	59.2	30.2	5.4		99.2	92.5	20.4	18.8		103.1	101.2	33.5	29.8
	50.1	66.1	21.7	8.1		96.1	93.7	14.5	15.1		101.6	95.4	27.1	28.3
	49.3	47.3	23.6	4.3		107.6	102.5	17.4	15.4		95.8	104.7	30.9	30.2
	59.2	44.9	27.1	7.5		101.3	89.4	18.3	13.3		99.4	102.5	25.4	33.8
	62.6	53.4	22.5	6.2		95.8	97.4	15.6	13.6		100.1	96.9	31.2	25.9
Figure S1
Figure S1C（PC9 colony formation）	PC9	PC9+Osi	PC9OR	PC9OR+Osi
	98.4	11.2	109.3	101.4
	105.3	9.4	99.5	104.2
	96.3	7.5	117.5	95.7
Figure S1D	p-H3 positive cells HCC827OR					p-H3 positive cells H1975OR					p-H3 positive cells PC9
	HCC827	HCC827+Osi	HCC827OR	HCC827OR+Osi		H1975	H1975+Osi	H1975OR	H1975OR+Osi		PC9	PC9+Osi	PC9OR	PC9OR+Osi
	20.3	2.5	23.4	20.2		23.1	3.1	24.5	22.7		18.1	1.6	18.4	12.7
	17.8	4.2	20.5	16.5		20.3	2	22.1	20.1		16.6	1.2	15.8	17.9
	16.1	2.1	18.4	19.4		17.6	2.8	18.7	21.5		14.3	1.3	16.5	14.6
Figure S1E	HCC827OR PCNA positive cells
	HCC827OR	HCC827OR+Osi	HCC827	HCC827+Osi
	104.1	83.6	105.4	22.3
	98.9	91.9	99.7	17.1
	97	95.8	94.9	20.8
Figure S1G	HCC827OR shMet cell viability												H1975OR shMet cell viability
		shCtrl			shc-Met#1			shc-Met#2						shCtrl			shc-Met#1			shc-Met#2
	0	0.24	0.245	0.241	0.212	0.201	0.204	0.205	0.218	0.213			0	0.244	0.249	0.234	0.225	0.216	0.228	0.229	0.241	0.218
	24	0.343	0.371	0.352	0.234	0.244	0.237	0.227	0.242	0.238			24	0.354	0.378	0.356	0.312	0.287	0.304	0.275	0.294	0.311
	48	0.591	0.639	0.649	0.312	0.333	0.326	0.344	0.312	0.33			48	0.775	0.714	0.683	0.441	0.403	0.427	0.418	0.436	0.452
	72	0.912	0.789	0.887	0.395	0.441	0.412	0.423	0.449	0.428			72	1.25	1.18	1.36	0.673	0.623	0.691	0.642	0.71	0.668
Figure S1H	HCC827OR shMet colony formation				H1975OR shMet colony formation
	shCtrl	shc-Met#1	shc-Met#2		shCtrl	shc-Met#1	shc-Met#2
	100.7	22.3	20.5		97.4	25.9	24.1
	98.4	30.6	19.4		101.8	28.5	29.5
	104.7	27.4	26.4		99.5	33.2	30.5
	96.2	21.4	24.1		101.3	35.4	31.7
Figure S1I（Tumor growth curve)	Days	shCtrl					shc-Met#1					shc-Met#2
	0	0	0	0	0	0	0	0	0	0	0	0	0	0	0	0
	19	34.1	22.3	29.5	36.2	28.3	0	0	0	0	0	0	0	0	0	0
	21	67.3	71.4	61.3	81.3	64.1	0	0	0	0	0	0	0	0	0	0
	23	105.4	109.3	114.4	122.3	98.3	23.3	27.3	14.4	22.5	22.3	41.2	31.1	21.3	28.1	48.3
	25	162.1	147.5	172.3	162.8	167.4	41.2	61.2	27.3	38.1	43.1	64.4	44.3	38.4	46.5	78.4
	27	226.5	198.3	225.8	218.3	242.9	63.4	88.3	44.5	54.8	61.2	98.1	58.4	61.2	71.2	88.2
	29	298.3	254.8	273.6	263.9	291.3	101.2	119.2	71.2	91.7	89.3	112.3	72.4	89.6	99.3	100.7
	31	341.2	304.3	364.2	312.3	361.2	143.8	152.7	102.3	112.7	112.3	153.4	89.3	112.3	122.8	122.5
	33	423.8	382.4	412.3	373.4	441.5	155.6	168.4	121.5	132.5	142.8	192.3	112.3	142.1	146.5	163.9
	35	481.2	447.1	524.8	458.8	535.3	169.9	179.2	142.7	166.9	157.2	202.4	141.7	167.4	181.3	192.7
Figure S1K(Tumor weight)	shCtrl	shc-Met#1	shc-Met#2
	0.64	0.22	0.29
	0.51	0.25	0.22
	0.68	0.2	0.2
	0.49	0.17	0.18
	0.42	0.12	0.13
Figure S2
Figure S2A	PC9OR shc-Met Osi cell viability
		shCtrl			shc-Met#1			shc-Met#2
	DMSO	102.1	105.3	92.6	50.1	48.5	44.5	53.1	40.6	46.2
	Osimertinib	98.1	86.4	92.5	11.2	8.4	9.1	7.5	5.8	8.2
Figure S2B	PC9OR shc-Met Osi soft agar
		shCtrl			shc-Met#1			shc-Met#2
	DMSO	111.6	99.5	88.9	34.5	41.5	30.4	32.6	39.2	35.5
	Osimertinib	83.4	114.3	92.5	2.1	4.2	3.2	3.4	2.6	3.1
